# Supplementary material for: Do transgenesis and marker-assisted backcross breeding produce substantially equivalent plants? - A comparative study of transgenic and backcross rice carrying bacterial blight resistant gene Xa21
Source: BMC Genomics. 2013 Oct 29;14:738. doi: 10.1186/1471-2164-14-738 (PMC4007521; doi:10.1186/1471-2164-14-738)
Supplement: Additional file 1: Table S1 — Differentially expressed genes in transgenic rice line DXT, MAB breeding line DXB and a rice variety MH86 with respect to the expression in D62B. Table S2. Pathways enriched in the differentially expressed genes in transgenic rice line DXT with respect to the expression in the parental line D62B. Table S3. Pathways enriched in the differentially expressed genes in MAB breeding line DXB with respect to the expression in the parental line D62B. Table S4. Pathways enriched in the differentially expressed genes in rice variety MH86 with respect to the expression in D62B. Table S5. Primers used in qRT-PCR analysis of ten differentially expressed genes. [file 1471-2164-14-738-S1.xlsx]

## Sheet: S1
Supplemental Table S1. Differentially expressed genes in transgenic rice line DXT, MAB breeding line DXB and a rice variety MH86 with respect to the expression in D62B.
Gene	Description	D62B (normalized TPM)	DXB (normalized TPM)	DXT (normalized TPM)	MH86 (normalized TPM)	GO			DXT vs. D62B			DXB vs.D62B			MH86 vs.D62B
						Celluar component	Molecular function	Biological process	Log2 ratio	FDR	DEGtag	Log2 ratio	FDR	DEGtag	Log2 ratio	FDR	DEGtag
Os01g01010.1	TBC domain containing protein, expressed	21.31	24.15	21.74	37.79				0.0288213	0.93842		0.180493	0.439519		0.826474	1.52e-06
Os01g01030.1	monocopperOxidase, putative, expressed	0.35	0.67	0	0.84	GO:0005739			-5.12928	0.412373		0.936806	0.624087		1.26303	0.410279
Os01g01040.3	expressed protein	0	0	0	0.34	GO:0016020									5.08746	0.353887
Os01g01060.1	40S ribosomal protein S5, putative, expressed	2.47	0.67	1.33	1.01	GO:0005840;GO:0005886;GO:0005618;GO:0009507	GO:0003735	GO:0006412	-0.893085	0.320332		-1.88228	0.0464708		-1.29016	0.122452
Os01g01070.3	expressed protein	0.35	0	0.33	0	GO:0016023			-0.0848889	0.968511		-5.12928	0.392262		-5.12928	0.346655
Os01g01120.1	enolase-phosphatase E1, putative, expressed	225.28	256.45	222.86	102.95				-0.0155815	0.869568		0.186958	0.00316266		13.5974	2.2e-14	*
Os01g01130.1	snurportin-1, putative, expressed	8.45	17.44	10.62	10.75				0.329761	0.39989		1.04538	0.000137768	*	0.347313	0.318867
Os01g01150.3	RNA recognition motif, putative, expressed	7.4	3.86	4.31	5.21	GO:0005739			-0.779837	0.0926134		-0.938924	0.0365419		-0.506242	0.223482
Os01g01160.1	heat shock protein DnaJ, putative, expressed	35.05	68.6	36.84	52.23	GO:0009536			0.0718586	0.745728		0.968794	1.4e-12		0.575464	4.93e-05
Os01g01170.1	expressed protein	3.52	3.02	1.99	2.69	GO:0005739			-0.822807	0.259718		-0.221027	0.751169		-0.387969	0.513922
Os01g01280.1	expressed protein	0	0.34	0	0	GO:0009536						5.08746	0.415114
Os01g01290.1	histone-like transcription factor and archaeal histone, putative, expressed	2.64	0	1.66	1.01				-0.669355	0.430117		-8.04439	0.000149532	*	-1.38618	0.085777
Os01g01295.1	expressed protein	6.16	7.04	7.3	8.57				0.244966	0.609369		0.192645	0.684528		0.476365	0.228327
Os01g01302.1	shikimate kinase, putative, expressed	98.28	54.85	81.98	111.01	GO:0009536			-0.261626	0.0158614		-0.841406	5.27e-16		0.17572	0.0759073
Os01g01312.1	retrotransposon protein, putative, Ty1-copia subclass, expressed	9.69	8.55	11.45	14.78		GO:0005488		0.240779	0.50866		-0.180572	0.645025		0.609078	0.0339114
Os01g01360.1	peptide transporter PTR2, putative, expressed	3.35	2.85	3.48	6.55	GO:0016020	GO:0005215	GO:0006857	0.0549262	0.953458		-0.233199	0.747799		0.967334	0.0367664
Os01g01369.1	3-beta-hydroxysteroid-Delta-isomerase, putative, expressed	3.7	6.21	7.47	16.63	GO:0016020			1.01358	0.028039		0.747068	0.139005		13.1627	2.15e-14	*
Os01g01380.1	expressed protein	1.41	2.35	1.49	0				0.0796172	0.957694		0.736966	0.405971		-7.13955	0.00958381
Os01g01400.1	expressed protein	0	0	0.5	0.34	GO:0016023			5.64386	0.294721					5.08746	0.367952
Os01g01430.1	No apical meristem protein, putative, expressed	0	0	0.33	0				5.04439	0.422073
Os01g01450.1	stress responsive protein, putative, expressed	0	0.34	0	0							5.08746	0.395841
Os01g01560.1	transposon protein, putative, unclassified, expressed	0	0	0	0.34										5.08746	0.351474
Os01g01610.1	IscA-like iron-sulfur assembly protein, mitochondrial precursor, putative, expressed	8.81	6.21	5.81	8.9	GO:0005739			-0.600604	0.155732		-0.504549	0.225018		0.0146633	0.965223
Os01g01620.1	kinase, pfkB family, putative, expressed	24.48	37.74	54.26	58.28				1.14829	9.56e-15	*	0.624491	0.000333082		12.7423	2.33e-14	*
Os01g01640.1	Rer1 protein, putative, expressed	8.98	15.26	15.93	10.41	GO:0016020			0.826959	0.00446998		0.764968	0.00935375		0.213183	0.529342
Os01g01650.1	isoflavone reductase homolog IRL, putative, expressed	1.23	0.67	2.49	1.68	GO:0005737;GO:0005488;GO:0016564;GO:0055114;GO:0006950			1.01749	0.272972		-0.876425	0.471843		0.449803	0.633723
Os01g01660.1	isoflavone reductase, putative, expressed	180.01	75.14	5.64	25.02	GO:0005737;GO:0005488;GO:0016564;GO:0055114;GO:0006950			-4.99624	2.98e-11	*	-1.26042	1.69e-56	*	12.6735	2.18e-14	*
Os01g01670.1	expressed protein	1.94	4.53	1.83	4.2				-0.084213	0.941729		1.22345	0.0469128		1.11433	0.0660195
Os01g01680.1	expressed protein	0.88	5.2	2.99	3.53				1.76457	0.0401169		2.56294	0.000265753	*	2.00409	0.0073232
Os01g01700.1	anaphase-promoting complex subunit 11, putative, expressed	37.69	56.69	49.29	64.83		GO:0008270;GO:0005515		0.387113	0.0132449		0.588912	2.02e-05		0.78248	9.35e-10
Os01g01710.1	1-deoxy-D-xylulose 5-phosphate reductoisomerase, chloroplast precursor, putative, expressed	438.93	546.11	728.33	600.73		GO:0046872;GO:0030604;GO:0016853	GO:0016114	0.730601	7.71e-92		0.315201	0		0.452726	0
Os01g01740.1	protein kinase domain containing protein, expressed	2.64	3.86	6.97	6.05				1.40062	0.00417906		0.548063	0.407442		1.1964	0.0156964
Os01g01770.1	ZOS1-01 - C2H2 zinc finger protein	1.59	1.01	1.83	0.67				0.202817	0.855532		-0.654671	0.532259		-1.24679	0.243627
Os01g01780.1	exostosin family protein, putative, expressed	0.53	0.67	1.16	0.5	GO:0005739			1.13006	0.441063		0.338169	0.852574		-0.0840643	0.965265
Os01g01790.1	expressed protein	118.89	132.84	88.12	111.18	GO:0009536			-0.432086	2.55e-06		0.160062	0.0943388		-0.0967301	0.331947
Os01g01830.1	OsPOP1 - Putative ProlylOligopeptidase homologue, expressed	0	0.5	0	0.34							5.64386	0.263463		5.08746	0.358477
Os01g01870.1	helix-loop-helix DNA-binding domain containing protein, expressed	24.48	7.04	25.56	13.1				0.0622843	0.826059		-1.79796	3.87e-13	*	-0.902037	3.66e-05
Os01g01890.1	expressed protein	1.23	1.01	1.16	0				-0.0845335	0.953727		-0.284303	0.813793		-6.94251	0.0180417
Os01g01910.1	hypothetical protein	0.88	0	1.33	0.34				0.595851	0.640106		-6.45943	0.0783882		-1.37197	0.366724
Os01g01930.1	hypothetical protein	0	0	0.5	0.5				5.64386	0.289013					5.64386	0.224916
Os01g01940.1	expressed protein	0	0	0	0.5										5.64386	0.22714
Os01g01960.1	transcriptional repressor, putative, expressed	39.28	39.92	35.84	65.83				-0.132224	0.485667		0.0233168	0.9169		0.74495	3.69e-09
Os01g02000.1	phosphate transporter 1, putative, expressed	21.49	7.04	16.59	11.76	GO:0016020			-0.373352	0.149159		-1.61002	4.16e-10	*	-0.869777	0.000199809
Os01g02010.1	expressed protein	2.64	2.52	4.98	3.69				0.915608	0.123834		-0.0671142	0.936871		0.483083	0.409228
Os01g02040.1	retrotransposon protein, putative, unclassified, expressed	1.41	1.01	2.32	1.51	GO:0009536;GO:0005524;GO:0004674	GO:0006468		0.71843	0.442144		-0.48134	0.665536		0.0988534	0.929215
Os01g02050.1	phosphoenolpyruvate carboxylase, putative, expressed	1.76	1.01	1.99	0.34				0.177193	0.872951		-0.80122	0.408093		-2.37197	0.0442095
Os01g02080.1	peptidyl-prolyl cis-trans isomerase, putative, expressed	163.8	55.35	116.66	71.54	GO:0009536			-0.489625	1.8e-10		-1.56528	2.24e-71	*	12.6359	2.22e-14	*
Os01g02130.1	expressed protein	1.94	3.19	0.83	5.04	GO:0016023			-1.22487	0.252242		0.7175	0.341953		1.37737	0.0138735
Os01g02139.1	expressed protein	7.05	1.68	13.44	10.08	GO:0016023			0.930838	0.00378116		-2.06916	5.33e-05	*	0.5158	0.147061
Os01g02150.1	sulfated surface glycoprotein 185 precursor, putative, expressed	46.68	8.72	39.33	21.33				-0.247174	0.149757		-2.4204	2.25e-36	*	12.4318	2.19e-14	*
Os01g02170.2	expressed protein	0	0	0	0.5										5.64386	0.231283
Os01g02190.1	aquaporin protein, putative, expressed	0	0	0.33	0	GO:0016020	GO:0005215	GO:0006810	5.04439	0.447365
Os01g02200.1	armadillo/beta-catenin repeat family protein, putative, expressed	19.37	16.94	10.29	27.37				-0.912581	0.000385466		-0.19339	0.457905		0.498771	0.0140574
Os01g02320.1	protein kinase domain containing protein, expressed	0.35	0	0.33	2.02		GO:0004713;GO:0005524;GO:0004674	GO:0006468	-0.0848889	0.962579		-5.12928	0.381921		2.52893	0.0258129
Os01g02334.1	expressed protein	0	0.67	0	0	GO:0016023						6.06609	0.163477
Os01g02350.1	receptor-like kinase ARK1AS, putative, expressed	0.53	0.34	0	3.02		GO:0004713;GO:0005524;GO:0004674	GO:0006468	-5.72792	0.253848		-0.640458	0.755504		2.51048	0.00443774
Os01g02360.1	resistance-related receptor-like kinase, putative, expressed	0.35	0	0.5	0	GO:0016023;GO:0005524;GO:0004674	GO:0006468		0.514573	0.837087		-5.12928	0.379065		-5.12928	0.338077
Os01g02370.1	receptor-like kinase ARK1AS, putative, expressed	2.64	0	5.14	0		GO:0004713;GO:0005524;GO:0004674	GO:0006468	0.96123	0.0979706		-8.04439	0.000149451	*	12.4276	2.1e-14	*
Os01g02490.1	expressed protein	1.23	7.55	0.33	0				-1.89812	0.215768		2.61782	6.2e-05	*	-6.94251	0.0180452
Os01g02550.1	protein kinase domain containing protein, expressed	0	1.34	0	2.86	GO:0016023;GO:0005524;GO:0004674	GO:0006468					7.06609	0.0190492		12.245	2.28e-14	*
Os01g02560.1	Ser/Thr receptor-like kinase, putative, expressed	0	57.36	0	4.53	GO:0016023;GO:0004713;GO:0005524;GO:0004674	GO:0006468					12.4858	1.49e-14	*	11.9708	2.25e-14	*
Os01g02570.1	protein kinase domain containing protein, expressed	1.06	35.56	0.66	33.76		GO:0004713;GO:0005524;GO:0004674	GO:0006468	-0.683526	0.633936		5.06812	0.000104687	*	11.8514	2.32e-14	*
Os01g02580.1	protein kinase domain containing protein	0.35	5.2	0.5	0.84		GO:0005524;GO:0004674	GO:0006468	0.514573	0.837996		3.89308	0.000681296	*	1.26303	0.408593
Os01g02590.1	receptor-like kinase, putative, expressed	0	0	0	11.76		GO:0004713;GO:0005524;GO:0004674	GO:0006468							11.5934	2.3e-14	*
Os01g02610.1	protein kinase domain containing protein	0	0	0	0.5		GO:0004713;GO:0005524;GO:0004674	GO:0006468							5.64386	0.225983
Os01g02700.1	protein kinase domain containing protein, expressed	13.39	21.47	19.58	34.93		GO:0005524;GO:0004674	GO:0006468	0.548225	0.0375984		0.681166	0.00466656		11.462	2.35e-14	*
Os01g02710.1	LRk-type protein, putative	5.64	1.68	4.31	19.99		GO:0004672;GO:0000166		-0.388007	0.46182		-1.74723	0.00183766		11.445	2.3e-14	*
Os01g02750.1	protein kinase domain containing protein, expressed	0	1.17	0	1.68	GO:0016023;GO:0004713;GO:0005524;GO:0004674	GO:0006468					6.87036	0.0333185		7.39232	0.00429129
Os01g02870.1	auxin-induced protein 5NG4, putative, expressed	4.23	2.52	4.98	1.85	GO:0016020;GO:0016023;GO:0005739			0.235488	0.69529		-0.747234	0.231604		-1.19313	0.0475019
Os01g02880.1	fructose-bisphospate aldolase isozyme, putative, expressed	4.23	6.88	8.63	9.07		GO:0004332	GO:0006096	1.0287	0.0147141		0.701751	0.139469		1.10044	0.00451546
Os01g02884.1	ATP-dependent RNA helicase DHX36, putative, expressed	16.03	15.1	19.25	24.18				0.264084	0.363414		-0.0862259	0.786187		0.59304	0.00627929
Os01g02890.1	phosphatidylserine synthase, putative	0.88	0	3.98	0.5				2.17719	0.00357955		-6.45943	0.0781029		-0.815575	0.554018
Os01g02910.1	glycosyltransferase, putative, expressed	0	0	0.83	0				6.37504	0.111128
Os01g02920.1	glycosyltransferase protein, putative, expressed	15.85	4.53	26.72	10.24				0.753437	0.000431408		-1.8069	7.44e-09	*	-0.630267	0.0219977
Os01g02930.1	glycosyltransferase protein, putative, expressed	4.93	0	12.11	0.34				1.29654	0.000195813	*	-8.94544	2.39e-08	*	11.3554	2.11e-14	*
Os01g02960.1	expressed protein	21.49	3.35	19.75	6.05	GO:0009536			-0.121813	0.654077		-2.68143	8.31e-19	*	11.2497	2.23e-14	*
Os01g03020.1	tRNA synthetase class I, putative, expressed	19.73	20.46	22.24	30.73		GO:0016874	GO:0006412	0.172766	0.501493		0.0524152	0.85143		0.639257	0.000750845
Os01g03040.1	expressed protein	142.32	166.05	153.83	190.28	GO:0009536			0.112198	0.246067		0.222479	0.00537636		0.418986	2.26e-09
Os01g03050.1	fruit protein PKIWI502, putative, expressed	4.76	5.03	2.82	6.55	GO:0009536			-0.755266	0.215642		0.0795968	0.897649		0.460533	0.310474
Os01g03060.1	splicing factor, putative, expressed	0	0.34	0	0							5.08746	0.40227
Os01g03110.1	expressed protein	9.16	14.09	6.47	11.92	GO:0016023;GO:0016020			-0.501582	0.235696		0.621252	0.0450304		0.379965	0.238951
Os01g03130.1	expressed protein	0	0.34	1	0.34				6.64386	0.0670002		5.08746	0.4163		5.08746	0.374786
Os01g03144.1	white-brown complex homolog protein 7, putative, expressed	22.19	24.49	24.73	28.05	GO:0043190;GO:0005524	GO:0006810		0.156353	0.525708		0.142283	0.550939		0.338091	0.0982477
Os01g03160.1	xylosyltransferase, putative, expressed	3.17	4.53	4.15	9.24	GO:0016023			0.388628	0.545736		0.515028	0.391871		11.1357	2.13e-14	*
Os01g03180.1	retrotransposon protein, putative, unclassified, expressed	2.11	1.84	2.16	3.86				0.0337883	0.974863		-0.197537	0.827644		0.871358	0.16327
Os01g03290.1	seven in absentia protein family domain containing protein	0.53	0	0	2.18				-5.72792	0.254801		-5.72792	0.236959		2.04026	0.041533
Os01g03310.1	BBTI1 - Bowman-Birk type bran trypsin inhibitor precursor, expressed	147.78	111.2	148.52	423.21	GO:0005576;GO:0016023	GO:0004867		0.00720619	0.959651		-0.410294	4.47e-07		11.0355	2.31e-14	*
Os01g03320.1	BBTI2 - Bowman-Birk type bran trypsin inhibitor precursor, expressed	16.91	6.37	8.8	42.49	GO:0005576;GO:0016023	GO:0004867		-0.942301	0.000719622		-1.40851	9.35e-07	*	10.8642	2.33e-14	*
Os01g03330.1	BBTI3 - Bowman-Birk type bran trypsin inhibitor precursor, expressed	0	0.34	0.66	3.36	GO:0005576;GO:0016023	GO:0004867		6.04439	0.185293		5.08746	0.404191		10.8384	2.12e-14	*
Os01g03340.1	BBTI4 - Bowman-Birk type bran trypsin inhibitor precursor, expressed	0	0	0	4.53	GO:0005576;GO:0016023	GO:0004867								10.825	2.34e-14	*
Os01g03390.1	BBTI7 - Bowman-Birk type bran trypsin inhibitor precursor, expressed	0.35	0.5	1.33	0.67	GO:0005576	GO:0004867		1.926	0.199269		0.514573	0.82371		0.936806	0.584238
Os01g03490.1	heavy-metal-associated domain-containing protein, putative, expressed	0	0	0	0.67										6.06609	0.133408
Os01g03500.1	expressed protein	1.41	2.18	1.83	1.51	GO:0005739			0.376148	0.728701		0.628633	0.472141		0.0988534	0.929283
Os01g03510.1	WD domain, G-beta repeat domain containing protein, expressed	9.51	4.7	8.96	14.44				-0.0859466	0.845459		-1.01678	0.00874496		0.602553	0.0387287
Os01g03520.1	ubiquitin conjugating enzyme protein, putative, expressed	18.14	20.13	25.22	25.86		GO:0004842	GO:0016579	0.475394	0.0383317		0.150173	0.572171		0.511548	0.0146587
Os01g03549.1	multi-copperOxidase type I family protein, putative, expressed	38.93	55.01	24.56	40.14				-0.664572	0.000108504		0.498812	0.000406753		0.0441583	0.805192
Os01g03570.1	transcription factor X1, putative, expressed	5.11	5.03	8.96	26.37				0.810175	0.0500342		-0.0227649	0.970958		10.825	2.14e-14	*
Os01g03650.1	sufB/sufD domain containing protein, putative, expressed	36.11	24.82	17.09	26.53	GO:0009536			-1.07925	3.07e-09	*	-0.540895	0.00250141		-0.444774	0.0105742
Os01g03660.2	MYB family transcription factor, putative, expressed	0.88	0.34	1.16	1.01				0.398549	0.782297		-1.37197	0.408297		0.19878	0.886085
Os01g03660.3	MYB family transcription factor, putative, expressed	3.35	3.86	4.65	4.03				0.47307	0.416393		0.20444	0.760804		0.266619	0.639342
Os01g03680.1	BBTI8 - Bowman-Birk type bran trypsin inhibitor precursor, expressed	0	0.5	0	0	GO:0005576;GO:0016023	GO:0004867					5.64386	0.269323
Os01g03690.1	TKL_IRAK_DUF26-lg.1 - DUF26 kinases have homology to DUF26 containing loci, expressed	29.06	21.13	20.08	17.47				-0.533275	0.0099323		-0.459742	0.0252932		-0.734155	0.000183207
Os01g03710.1	mannose-6-phosphate isomerase, putative, expressed	0	0	0	1.18										6.88264	0.0252349
Os01g03730.1	nuclease PA3, putative, expressed	1.06	0.67	5.97	3.69	GO:0016023	GO:0004519	GO:0006308	2.49367	3.98e-05	*	-0.661831	0.620914		1.79956	0.0105952
Os01g03740.1	nuclease PA3, putative, expressed	0.88	0	0.33	0				-1.41504	0.423663		-6.45943	0.0784893		-6.45943	0.0624864
Os01g03750.1	expressed protein	2.99	2.01	0	3.36				-8.224	4.3e-05	*	-0.57295	0.421902		0.168316	0.797932
Os01g03810.1	expressed protein	0	1.34	0.5	2.18				5.64386	0.299236		7.06609	0.0192499		10.7423	2.22e-14	*
Os01g03820.1	C2 domain containing protein, putative, expressed	0	1.51	1.49	1.51				7.21917	0.0130352		7.2384	0.0107579		7.2384	0.00775228
Os01g03870.1	expressed protein	0	0.34	0.5	0				5.64386	0.296381		5.08746	0.412153
Os01g03940.1	expressed protein	142.67	95.77	137.24	173.32				-0.055981	0.584164		-0.575036	4.59e-12		0.280756	0.00015649
Os01g03950.1	glycosyl hydrolase, family 31, putative, expressed	3.7	2.01	2.32	8.9				-0.6734	0.343395		-0.88033	0.198652		1.26628	0.00147269
Os01g03980.1	expressed protein	1.94	2.85	5.31	5.04				1.45266	0.012364		0.554905	0.4536		1.37737	0.0138793
Os01g04010.1	expressed protein	0	1.68	0.66	1.34				6.04439	0.187034		7.39232	0.00603054		7.06609	0.0141744
Os01g04030.1	signal peptidase complex subunit 3, putative, expressed	3.35	2.52	2.82	7.39				-0.248466	0.743658		-0.410737	0.547824		1.14141	0.00903949
Os01g04050.1	BBTI12 - Bowman-Birk type bran trypsin inhibitor precursor, expressed	0.88	3.19	3.32	4.2	GO:0005576;GO:0016023;GO:0008233			1.91561	0.0188814		1.85798	0.0225891		2.25481	0.0013047
Os01g04070.1	verticillium wilt disease resistance protein, putative, expressed	0	0	0.33	0				5.04439	0.435096
Os01g04100.1	expressed protein	1.23	2.18	1	0.5	GO:0009536			-0.298658	0.816583		0.82567	0.393337		-1.29866	0.303686
Os01g04110.1	mediatorOf RNA polymerase II transcription subunit 22, putative, expressed	0.35	3.52	1.83	2.52				2.38642	0.0620719		3.33015	0.00100553		2.848	0.00627312
Os01g04120.1	ZOS1-03 - C2H2 zinc finger protein, expressed	7.75	4.7	10.12	5.54				0.384941	0.343317		-0.721536	0.0987299		-0.48431	0.233565
Os01g04130.1	peptidyl-tRNA hydrolase, mitochondrial precursor protein, putative, expressed	0	0.34	0	0	GO:0030529;GO:0009507;GO:0006397;GO:0006412						5.08746	0.408958
Os01g04200.4	metallo-beta-lactamase family protein, putative, expressed	0	0	0	0.5										5.64386	0.226402
Os01g04230.1	inactive receptor kinase At2g26730 precursor, putative, expressed	1.06	0	0.5	0.34		GO:0005515		-1.08406	0.44277		-6.72792	0.0428585		-1.64046	0.250375
Os01g04260.1	fatty acid hydroxylase, putative, expressed	15.15	14.76	6.97	8.9	GO:0016020			-1.12009	0.000186036	*	-0.0376251	0.918104		-0.767441	0.00663166
Os01g04280.1	calmodulin binding protein, putative, expressed	0.35	0.5	0.5	2.18		GO:0005516		0.514573	0.838907		0.514573	0.821396		2.6389	0.0162117
Os01g04300.1	glycosyl hydrolase family 10 protein, putative, expressed	0.35	0	0.66	0		GO:0016798	GO:0008152	0.915111	0.64642		-5.12928	0.374683		-5.12928	0.33547
Os01g04330.1	OsCML16 - Calmodulin-related calcium sensor protein, expressed	1.59	1.17	1.16	0.67				-0.454902	0.682344		-0.442518	0.678951		-1.24679	0.243764
Os01g04350.1	hsp20/alpha crystallin family protein, putative, expressed	57.95	54.17	89.94	142.75	GO:0016023			0.634154	3.1e-09		-0.0973146	0.524063		10.6546	2.23e-14	*
Os01g04360.1	hsp20/alpha crystallin family protein, putative, expressed	0	0.34	0	0.34							5.08746	0.392851		5.08746	0.353985
Os01g04390.1	expressed protein	5.81	1.68	3.48	4.87				-0.739451	0.172144		-1.79008	0.00121201		-0.254616	0.580016
Os01g04409.1	OsWAK1 -OsWAK receptor-like cytoplasmic kinaseOsWAK-RLCK, expressed	18.32	61.72	54.26	93.38	GO:0016023			1.56647	1.61e-23	*	1.75232	0	*	10.6393	2.2e-14	*
Os01g04450.1	OsWAK2 -OsWAK receptor-like cytoplasmic kinaseOsWAK-RLCK, expressed	3.35	1.34	3.98	3.02				0.248607	0.713735		-1.32193	0.0758252		-0.149613	0.813757
Os01g04480.1	expressed protein	0.35	0	0.66	0.34				0.915111	0.651509		-5.12928	0.392752		-0.0418202	0.969179
Os01g04500.1	expressed protein	0	0.34	0	0.34							5.08746	0.415303		5.08746	0.373867
Os01g04520.1	Ser/Thr protein kinase, putative	0	0.5	0	0							5.64386	0.269791
Os01g04530.1	expressed protein	0.35	0	0	0				-5.12928	0.392496		-5.12928	0.374638		-5.12928	0.335436
Os01g04550.1	expressed protein	0.35	2.35	0.33	2.18	GO:0016023			-0.0848889	0.963599		2.74723	0.0138347		2.6389	0.0162084
Os01g04580.1	Ser/Thr protein kinase, putative, expressed	0	0	0	0.34										5.08746	0.372008
Os01g04590.1	expressed protein	6.16	25.33	10.95	14.61	GO:0005739			0.829929	0.023427		2.03984	5.03e-12	*	10.5459	2.23e-14	*
Os01g04630.1	muconate cycloisomerase, putative, expressed	45.09	111.54	69.03	100.43	GO:0009536			0.614416	7.22e-07		1.30668	0	*	10.5459	2.25e-14	*
Os01g04640.1	reticulon domain containing protein, putative, expressed	8.98	11.57	9.46	3.69	GO:0005739;GO:0016020			0.0751247	0.874913		0.365602	0.311248		-1.28309	0.00116774
Os01g04650.1	PB1 domain containing protein, expressed	7.05	19.62	16.43	23.68				1.22064	2.45e-05	*	1.47663	3.37e-08	*	10.5294	2.21e-14	*
Os01g04670.1	expressed protein	4.93	8.55	5.81	12.76				0.236951	0.667197		0.794337	0.0554594		10.4959	2.29e-14	*
Os01g04710.1	aspartic proteinase, putative, expressed	0.88	0	1.99	1.85		GO:0004190	GO:0006508	1.17719	0.273054		-6.45943	0.0780861		1.07195	0.270353
Os01g04730.1	ribosomal protein L24, putative, expressed	0	0	0.33	0.34				5.04439	0.434223					5.08746	0.366186
Os01g04800.1	B3 DNA binding domain containing protein, expressed	0.53	0	1.66	0.34	GO:0005634;GO:0009536	GO:0003700	GO:0006355	1.64712	0.183558		-5.72792	0.234998		-0.640458	0.723722
Os01g04814.3	vacuolar protein sorting-associating protein 4B, putative, expressed	0	0.5	0.33	0.84		GO:0005515		5.04439	0.426474		5.64386	0.263985		6.39232	0.0784726
Os01g04860.1	DUF647 domain containing protein, putative, expressed	22.55	9.22	30.53	16.12	GO:0009536			0.4371	0.0339038		-1.29029	9.08e-08	*	-0.484276	0.0326174
Os01g04870.1	WD domain, G-beta repeat domain containing protein, expressed	7.75	18.11	17.42	23.34				1.16848	2.73e-05	*	1.22452	6.83e-06	*	10.4625	2.12e-14	*
Os01g04880.1	retrotransposon protein, putative, unclassified, expressed	0.88	1.17	1.16	0.67				0.398549	0.781264		0.410933	0.752711		-0.393342	0.769602
Os01g04900.2	peptidase M50 family protein, putative, expressed	0	0	0.33	0	GO:0009536			5.04439	0.438674
Os01g04910.1	TP53RK-binding protein, putative, expressed	8.81	10.9	5.81	7.39				-0.600604	0.155701		0.307114	0.4073		-0.253568	0.488401
Os01g04930.1	MYB family transcription factor, putative, expressed	10.57	9.9	9.29	13.1				-0.186225	0.638018		-0.0944749	0.814623		0.309591	0.3213
Os01g05010.1	mitochondrial glycoprotein, putative, expressed	0	0.5	0	0	GO:0005739						5.64386	0.264097
Os01g05060.1	mitochondrial glycoprotein, putative, expressed	17.26	25.49	29.21	33.08	GO:0009536			0.75903	0.000188102		0.562499	0.0105113		0.938527	4.94e-07
Os01g05064.1	expressed protein	14.27	7.38	13.61	6.55				-0.0683183	0.851305		-0.951293	0.00181631		10.4273	2.21e-14	*
Os01g05090.1	expressed protein	12.86	0.5	7.14	1.18				-0.848895	0.00989358		-4.68482	6.55e-18	*	10.4273	2.14e-14	*
Os01g05100.1	expressed protein	0	0.34	0	0.67							5.08746	0.412994		6.06609	0.136542
Os01g05130.1	expressed protein	0	4.7	0	5.71	GO:0005739						8.87652	9.22e-08	*	10.3923	2.12e-14	*
Os01g05140.1	expressed protein	1.23	2.68	2.16	2.35				0.812373	0.407688		1.12357	0.184581		0.934002	0.261362
Os01g05150.1	expressed protein	0	0.34	0	0.67	GO:0016020						5.08746	0.406674		6.06609	0.135763
Os01g05250.1	expressed protein	0.88	0	1.16	0				0.398549	0.781677		-6.45943	0.0778695		-6.45943	0.0622638
Os01g05289.1	expressed protein	0	0	0	0.34										5.08746	0.3566
Os01g05420.1	IWS1 C-terminus family protein, putative, expressed	39.81	36.9	30.53	54.58				-0.382903	0.0312747		-0.10951	0.554648		0.455242	0.000970871
Os01g05430.1	OsRhmbd1 - Putative Rhomboid homologue, expressed	1.41	0	0.33	0				-2.09516	0.145877		-7.13955	0.0131239		-7.13955	0.00962094
Os01g05470.1	transcription factor X1, putative, expressed	4.05	14.59	7.3	15.79				0.849975	0.0692093		1.84899	2.73e-08	*	10.3554	2.33e-14	*
Os01g05510.2	expressed protein	0	0.5	0.5	1.01				5.64386	0.295411		5.64386	0.267086		6.65821	0.0450716
Os01g05530.1	expressed protein	8.98	9.73	7.3	0				-0.298819	0.463484		0.115724	0.781797		10.3554	2.32e-14	*
Os01g05540.1	expressed protein	0.35	0.5	0.33	0				-0.0848889	0.969544		0.514573	0.825282		-5.12928	0.347566
Os01g05560.1	expressed protein	5.11	16.1	21.74	37.62				2.08896	4.74e-14	*	1.65567	6.01e-08	*	10.2788	0.000197462	*
Os01g05630.1	Core histone H2A/H2B/H3/H4 domain containing protein, putative, expressed	3.52	4.36	6.14	0.67	GO:0000786;GO:0005634	GO:0003677	GO:0006334	0.802663	0.125803		0.308753	0.608929		-2.39334	0.00219119
Os01g05650.1	metallothionein, putative, expressed	258.04	272.05	122.63	313.04				-1.07328	2.09e-11	*	0.0762771	0.26918		0.278752	2.26e-07
Os01g05670.1	3-oxo-5-alpha-steroid 4-dehydrogenase, putative, expressed	53.19	80.68	125.45	145.44	GO:0016020			1.23789	4.67e-38	*	0.601056	1.16e-07		10.2597	2.19e-14	*
Os01g05744.1	expressed protein	0	0	0	0.34	GO:0016020									5.08746	0.365905
Os01g05790.1	SLT1 protein, putative, expressed	7.93	16.77	11.45	20.66		GO:0004181		0.529955	0.147023		1.08049	0.000119338	*	10.2597	2.28e-14	*
Os01g05810.1	gamma-glutamyltranspeptidase 1 precursor, putative, expressed	33.82	26.84	37.01	26.03				0.130038	0.510845		-0.333492	0.0858667		-0.377701	0.0381685
Os01g05830.1	expressed protein	6.87	4.53	5.14	9.4				-0.418542	0.393582		-0.600799	0.205498		0.452351	0.224968
Os01g05860.1	PPR repeat domain containing protein, putative, expressed	0	0	0	0.5										5.64386	0.223525
Os01g05870.1	receptor kinase, putative, expressed	2.82	0.84	1.33	1.18	GO:0016023;GO:0005524;GO:0004674;GO:0006468			-1.08427	0.19469		-1.74723	0.0410284		-1.25691	0.101168
Os01g05940.1	receptor kinase, putative, expressed	0	0.5	0.33	0	GO:0016023;GO:0005524;GO:0004674;GO:0006468			5.04439	0.426178		5.64386	0.263911
Os01g05970.1	OsFBO1 - F-box andOther domain containing protein, expressed	12.51	9.9	13.11	5.54	GO:0000786;GO:0005634	GO:0003677	GO:0006334	0.0675859	0.864256		-0.337581	0.329633		10.2192	2.14e-14	*
Os01g06000.1	PPR repeat containing protein, expressed	0.35	1.68	1.16	0.34				1.7287	0.283452		2.26303	0.0803203		-0.0418202	0.963951
Os01g06010.1	Core histone H2A/H2B/H3/H4 domain containing protein, putative, expressed	44.39	48.47	40.82	53.24	GO:0000786;GO:0005634	GO:0003677	GO:0006334	-0.120959	0.500031		0.126857	0.434303		0.262276	0.0696662
Os01g06020.1	aspartyl-tRNA synthetase, putative, expressed	6.87	7.55	8.46	13.6				0.300348	0.477184		0.136167	0.776237		0.985225	0.00125088
Os01g06140.1	expressed protein	0	0	0.33	0	GO:0016023			5.04439	0.422218
Os01g06150.1	expressed protein	0.7	1.34	2.49	2.18	GO:0016023			1.83072	0.0609196		0.936806	0.434361		1.6389	0.0845341
Os01g06240.1	protein kinase, putative, expressed	0	0	0.33	0	GO:0016023			5.04439	0.427167
Os01g06280.1	TKL_IRAK_CrRLK1L-1.4 - The CrRLK1L-1 subfamily has homology to the CrRLK1L homolog, expressed	10.04	11.07	8.46	13.94	GO:0016023;GO:0005739;GO:0004674	GO:0006468		-0.24703	0.528083		0.140896	0.710309		0.473471	0.112634
Os01g06310.1	glycine-rich cell wall structural protein precursor, putative, expressed	0	0.5	0.33	0.5				5.04439	0.422849		5.64386	0.263054		5.64386	0.225305
Os01g06454.1	heat shock protein DnaJ, putative, expressed	0.53	1.34	1.33	2.18				1.32736	0.341934		1.33817	0.31059		2.04026	0.0415185
Os01g06460.1	uncharacterized Cys-rich domain containing protein, putative, expressed	16.56	15.43	9.46	27.04				-0.807791	0.00424996		-0.101965	0.745462		0.707392	0.000535611
Os01g06470.1	expressed protein	0	0	0	0.84	GO:0009536									6.39232	0.0793365
Os01g06550.1	NF-X1-type zinc finger protein, putative, expressed	16.2	24.15	20.58	30.57	GO:0009536			0.345249	0.201214		0.576029	0.01106		0.916123	2.52e-06
Os01g06580.1	fasciclin domain containing protein, expressed	1.76	0	2.99	0.34				0.76457	0.351386		-7.45943	0.00372663		-2.37197	0.0441789
Os01g06660.1	thiamine pyrophosphate enzyme, C-terminal TPP binding domain containing protein, expressed	2.29	2.68	5.14	1.34	GO:0009536;GO:0000287;GO:0004737	GO:0006950		1.16642	0.0453519		0.226885	0.780675		-0.773115	0.342267
Os01g06680.1	retrotransposon protein, putative, unclassified, expressed	0	0.5	0	0.5							5.64386	0.26261		5.64386	0.224631
Os01g06730.1	verticillium wilt disease resistance protein, putative, expressed	0	0.34	0	14.95							5.08746	0.401251		10.2192	2.15e-14	*
Os01g06750.1	verticillium wilt disease resistance protein precursor, putative	0	0	0	1.34										7.06609	0.0140612
Os01g06760.1	verticillium wilt disease resistance protein Ve2, putative	0	0	0	0.34										5.08746	0.370526
Os01g06790.1	disease resistance protein, putative, expressed	0.35	1.01	0.33	0				-0.0848889	0.96287		1.52893	0.358796		-5.12928	0.340339
Os01g06920.1	resistance protein SlVe1 precursor, putative, expressed	0	0	0	0.34										5.08746	0.366327
Os01g07080.1	DEAD-box ATP-dependent RNA helicase, putative, expressed	4.4	4.36	3.98	4.53				-0.144735	0.82801		-0.0131754	0.975484		0.0420075	0.948073
Os01g07090.1	5-azacytidine resistance protein azr1, putative, expressed	39.28	55.18	83.8	80.61	GO:0009536			1.09316	6.4e-21	*	0.490351	0.000504438		10.2192	2.26e-14	*
Os01g07100.1	expressed protein	7.57	5.87	6.64	12.43				-0.18911	0.685625		-0.366933	0.412329		0.715461	0.0245457
Os01g07120.2	AP2 domain containing protein, expressed	0	0	0.33	0	GO:0009536			5.04439	0.42941
Os01g07170.1	HORMA domain containing protein, putative, expressed	0	0	0	0.34										5.08746	0.364089
Os01g07180.1	conserved hypothetical protein	0	0	0	0.34	GO:0005739;GO:0009536									5.08746	0.366292
Os01g07200.1	staphylococcal nuclease homologue, putative, expressed	5.28	12.75	11.95	19.48				1.1784	0.000718316	*	1.27189	0.000144227	*	10.2192	2.26e-14	*
Os01g07240.1	expressed protein	5.28	0.5	4.81	3.69				-0.134501	0.826773		-3.40054	3.72e-06	*	-0.516917	0.310443
Os01g07250.1	saposin-like type B, region 1 family protein, putative, expressed	32.41	28.85	27.38	19.65	GO:0016023			-0.243317	0.257085		-0.167868	0.394799		-0.72191	9.41e-05
Os01g07260.1	expressed protein	1.94	7.72	1.49	2.52				-0.380744	0.703328		1.99254	4.49e-05	*	0.377367	0.607548
Os01g07280.1	disease resistance protein, putative, expressed	0	2.01	0	0.34							7.65105	0.00184395		5.08746	0.377232
Os01g07350.1	transposon protein, putative, unclassified, expressed	0.88	2.01	1	2.18				0.184425	0.924185		1.19162	0.240042		1.30875	0.148317
Os01g07376.1	thioredoxin, putative, expressed	1.94	5.37	3.15	8.4		GO:0009055;GO:0022900		0.699295	0.378992		1.46887	0.00960313		10.2192	2.29e-14	*
Os01g07382.1	expressed protein	5.81	7.21	6.8	7.56	GO:0009536			0.226997	0.649151		0.311461	0.485879		0.379848	0.362652
Os01g07390.1	zinc finger, C3HC4 type family protein, expressed	5.64	6.54	3.98	5.37	GO:0016020			-0.502927	0.374065		0.213595	0.661233		-0.0707731	0.891461
Os01g07410.1	growth regulator related protein, putative, expressed	6.69	8.55	16.26	16.46				1.28125	1.2e-05	*	0.353918	0.404237		10.1997	2.13e-14	*
Os01g07420.1	hydrolase, alpha/beta fold family protein, putative, expressed	0.35	0.5	0.33	0.5		GO:0016787	GO:0006725	-0.0848889	0.961126		0.514573	0.820379		0.514573	0.797066
Os01g07490.1	RST1, putative, expressed	9.51	18.28	17.59	12.09				0.887238	0.00119113		0.942749	0.000378186		0.346297	0.284962
Os01g07500.1	alliin lyase precursor, putative, expressed	1.23	1.68	0.66	1.51				-0.89812	0.480722		0.449803	0.671076		0.29589	0.774773
Os01g07520.1	proline-rich family protein, putative, expressed	14.09	17.61	10.95	20.66				-0.363741	0.281304		0.321723	0.262641		0.552169	0.0202782
Os01g07530.1	uncharacterized glycosyltransferase, putative, expressed	9.69	10.4	12.11	12.26		GO:0047274	GO:0006012	0.32163	0.3904		0.102015	0.802435		0.33939	0.291243
Os01g07540.1	G-patch domain containing protein, expressed	1.59	0.67	0.5	2.18				-1.66903	0.183733		-1.24679	0.282421		0.455301	0.565024
Os01g07560.1	receptor-like protein kinase 2 precursor, putative, expressed	0.88	0	0.5	1.18				-0.815575	0.599991		-6.45943	0.0777202		0.423211	0.724152
Os01g07590.1	universal stress protein domain containing protein, putative, expressed	0.35	1.17	0.33	4.7				-0.0848889	0.968732		1.74108	0.254354		10.1997	2.16e-14	*
Os01g07600.1	expressed protein	0	0	0	0.5										5.64386	0.229597
Os01g07610.1	PPR repeat domain containing protein, putative, expressed	0.35	0	0.33	0.67				-0.0848889	0.965206		-5.12928	0.386001		0.936806	0.5838
Os01g07620.1	expressed protein	0	0.67	0	4.03							6.06609	0.163954		10.1997	2.11e-14	*
Os01g07630.1	BRASSINOSTEROID INSENSITIVE 1-associated receptor kinase 1 precursor, putative, expressed	4.23	2.35	10.62	9.91				1.32805	0.000423311	*	-0.847997	0.175874		1.22823	0.00100023
Os01g07730.1	phosphate/phosphoenolpyruvate translocator-related protein, putative, expressed	11.45	25.49	26.88	41.31	GO:0016021;GO:0009536	GO:0005215	GO:0006810	1.23119	1.84e-08	*	1.15458	2.28e-07	*	10.1573	2.31e-14	*
Os01g07750.1	expressed protein	11.1	14.42	13.28	9.91				0.258695	0.435479		0.377511	0.231803		-0.163603	0.619781
Os01g07770.1	peroxidase precursor, putative	0.35	0	0	0				-5.12928	0.407784		-5.12928	0.39012		-5.12928	0.345135
Os01g07780.1	embryo-specific 3, putative, expressed	3.17	6.71	6.47	0.84				1.02928	0.0410852		1.08183	0.0249399		-1.91602	0.0137508
Os01g07790.1	polygalacturonase, putative	0	0	0	0.34										5.08746	0.367385
Os01g07870.1	ABC transporter family protein, putative, expressed	25.72	19.79	13.94	12.76	GO:0043190;GO:0005524	GO:0006810		-0.88366	5.07e-05		-0.378119	0.0941463		10.0928	2.15e-14	*
Os01g07880.1	transcription factor HY5, putative, expressed	13.91	9.73	16.76	8.57		GO:0005488		0.2689	0.397578		-0.515611	0.100762		-0.698755	0.0180175
Os01g07890.1	expressed protein	1.06	2.52	1	0.5				-0.0840643	0.958164		1.24936	0.161425		-1.08406	0.393616
Os01g07900.1	expressed protein	0	0	0	0.34	GO:0005739									5.08746	0.35183
Os01g07910.1	NADH-cytochrome b5 reductase, putative, expressed	7.93	12.91	9.79	12.93	GO:0005758			0.303988	0.43425		0.703096	0.0306443		0.70533	0.0228817
Os01g07940.1	AGC_PVPK_like_kin82y.3 - ACG kinases include homologs to PKA, PKG and PKC, expressed	4.23	3.86	4.31	2.35		GO:0005515;GO:0005524;GO:0004674	GO:0006468	0.0270302	0.960752		-0.132057	0.829503		-0.847997	0.147157
Os01g07950.1	OsGrx_S15.2 - glutaredoxin subgroup II, expressed	0.35	0	0	27.21	GO:0005739			-5.12928	0.396235		-5.12928	0.378199		10.0928	2.17e-14	*
Os01g07960.2	acyl-protein thioesterase, putative, expressed	0	0	0	0.34										5.08746	0.357502
Os01g07970.1	expressed protein	11.8	13.42	17.09	50.38	GO:0009536			0.534366	0.0624891		0.185598	0.571524		10.0701	2.24e-14	*
Os01g07980.1	ankyrin, putative, expressed	0.88	0.84	0.5	0.34				-0.815575	0.599695		-0.0671142	0.963723		-1.37197	0.366323
Os01g07990.1	retrotransposon protein, putative, unclassified	0.35	0.34	0	0	GO:0016023			-5.12928	0.401664		-0.0418202	0.968065		-5.12928	0.341358
Os01g08000.2	fibronectin type 3 and ankyrin repeat domains 1 protein, putative, expressed	0.53	0	0	0				-5.72792	0.251201		-5.72792	0.232574		-5.72792	0.198774
Os01g08010.2	expressed protein	0.88	1.34	1.33	0.67				0.595851	0.640353		0.606658	0.609784		-0.393342	0.770381
Os01g08020.1	boron transporter protein, putative, expressed	17.26	17.61	20.91	8.57	GO:0016020	GO:0046715	GO:0046713	0.276761	0.308376		0.0289624	0.935452		10.0471	2.22e-14	*
Os01g08090.1	flavonol-3-O-glycoside-7-O-glucosyltransferase 1, putative, expressed	0.53	0.67	0	1.01		GO:0016758	GO:0008152	-5.72792	0.250526		0.338169	0.850996		0.930291	0.475223
Os01g08100.1	flavonol-3-O-glycoside-7-O-glucosyltransferase 1, putative, expressed	0.35	0	0.66	0		GO:0016758	GO:0008152	0.915111	0.651947		-5.12928	0.393934		-5.12928	0.347712
Os01g08110.1	flavonol-3-O-glycoside-7-O-glucosyltransferase 1, putative, expressed	0	0	0.66	0.5		GO:0016758	GO:0008152	6.04439	0.184105					5.64386	0.226114
Os01g08150.1	expressed protein	0	0	0	0.5										5.64386	0.22502
Os01g08160.1	MYB family transcription factor, putative, expressed	1.06	2.18	1.99	5.71				0.908704	0.389236		1.04026	0.269196		10.0238	2.18e-14	*
Os01g08200.1	ubiquitin carboxyl-terminal hydrolase 14, putative, expressed	16.03	18.79	17.59	36.78		GO:0005488;GO:0003824	GO:0044267	0.133981	0.65967		0.229191	0.410152		10.0238	2.27e-14	*
Os01g08220.1	gibberellin 3-beta-dioxygenase 2-2, putative, expressed	4.23	14.09	8.63	15.79		GO:0016491	GO:0009685	1.0287	0.0147248		1.73594	1.83e-07	*	10.0238	2.27e-14	*
Os01g08290.1	transmembrane protein, putative, expressed	1.76	4.19	2.99	7.22	GO:0016020			0.76457	0.351336		1.25137	0.0531915		10	2.17e-14	*
Os01g08300.1	hypothetical protein	0	0.84	0.5	1.18				5.64386	0.297078		6.39232	0.098407		6.88264	0.0254312
Os01g08310.1	serine/threonine protein phosphatase 2A 59 kDa regulatory subunit Bgamma isoform, putative, expressed	13.91	24.99	6.97	17.8				-0.996892	0.00145368		0.845228	0.000129356		0.355755	0.176016
Os01g08320.1	OsIAA1 - Auxin-responsive Aux/IAA gene family member, expressed	9.34	19.96	7.14	9.07	GO:0005634;GO:0009536;GO:0009733;GO:0006417			-0.387498	0.362299		1.09562	1.68e-05	*	-0.04232	0.916427
Os01g08340.1	zinc finger family protein, putative, expressed	2.29	1.34	1.66	2.86	GO:0016020			-0.464164	0.598841		-0.773115	0.380886		0.320668	0.644827
Os01g08370.1	symbiosis-related disease resistance protein, putative, expressed	1.41	1.84	0.33	2.02				-2.09516	0.145697		0.384011	0.695195		0.51866	0.538287
Os01g08380.1	transferase family protein, putative, expressed	0	0	0.5	0				5.64386	0.292312
Os01g08400.1	syntaxin, putative, expressed	14.44	17.28	20.74	32.08			GO:0009987;GO:0006810	0.522345	0.0408762		0.259032	0.389729		10	2.18e-14	*
Os01g08410.1	early fruit mRNA, putative, expressed	11.1	15.26	9.96	20.82				-0.156342	0.685234		0.459195	0.129755		0.90741	0.000151894
Os01g08420.1	EMB2410, putative, expressed	6.87	8.22	9.13	11.08				0.410305	0.341186		0.258828	0.542218		0.689576	0.0417767
Os01g08430.1	expressed protein	15.15	13.92	10.79	14.44				-0.489623	0.112548		-0.122159	0.70127		-0.0692471	0.812807
Os01g08440.1	UDP-glucoronosyl and UDP-glucosyl transferase domain containing protein, expressed	0	0.34	0	3.53							5.08746	0.395927		10	2.17e-14	*
Os01g08450.1	ras-related protein, putative, expressed	0	0.84	0.33	2.86	GO:0016023;GO:0005886;GO:0005525;GO:0007264;GO:0006355;GO:0015031			5.04439	0.435044		6.39232	0.0978168		9.95274	2.35e-14	*
Os01g08460.1	TMS membrane protein/tumour differentially expressed protein, putative, expressed	117.83	210.16	71.85	199.01	GO:0016020			-0.713647	2.24e-11		0.834781	2.46e-11		0.756134	1.92e-11
Os01g08470.1	retrotransposon protein, putative, unclassified, expressed	0.35	0	0.33	0	GO:0016023			-0.0848889	0.960545		-5.12928	0.378108		-5.12928	0.337594
Os01g08510.1	MAR-binding filament-like protein 1, putative, expressed	60.24	8.89	48.12	35.44	GO:0009536	GO:0005515		-0.324085	0.0220166		-2.76047	1.78e-54	*	-0.765343	7.47e-09
Os01g08520.1	DUF581 domain containing protein, expressed	0	0.34	0	0.34							5.08746	0.409096		5.08746	0.368486
Os01g08540.1	DNA mismatch repair protein MSH6-2, putative, expressed	0.7	0.84	2.32	2.02				1.7287	0.0864166		0.263034	0.880268		1.52893	0.122399
Os01g08550.1	aminoacyl-tRNA synthetase, putative, expressed	0	0.84	0.33	0.34				5.04439	0.438047		6.39232	0.0980324		5.08746	0.369485
Os01g08580.1	frigida, putative, expressed	14.44	18.11	15.27	25.7				0.0806293	0.826504		0.326716	0.244874		0.831698	9.03e-05
Os01g08600.1	expressed protein	25.19	23.31	19.25	22				-0.387993	0.0967067		-0.111902	0.641435		-0.195348	0.371318
Os01g08630.1	hypothetical protein	0.35	0	0	0				-5.12928	0.397617		-5.12928	0.379798		-5.12928	0.338631
Os01g08660.1	aquaporin protein, putative, expressed	44.91	46.96	70.03	39.3	GO:0016023;GO:0016021	GO:0005215	GO:0006810	0.640936	1.92e-07		0.0643957	0.723039		-0.192507	0.22701
Os01g08670.1	expressed protein	0.88	0.5	1.66	0.5				0.915608	0.429225		-0.815575	0.591001		-0.815575	0.553691
Os01g08690.1	holocarboxylase synthetase, putative, expressed	0.7	0.84	0.83	0				0.245756	0.90388		0.263034	0.880338		-6.12928	0.112514
Os01g08750.3	expressed protein	13.21	23.31	20.74	26.87				0.650785	0.00946672		0.819319	0.000355284		9.92778	2.13e-14	*
Os01g08770.1	WD domain, G-beta repeat domain containing protein, expressed	2.11	5.03	2.49	4.7				0.238903	0.8001		1.25332	0.031104		1.15542	0.043371
Os01g08780.1	endonuclease/exonuclease/phosphatase family domain containing protein, expressed	0.35	0.5	0.33	1.34				-0.0848889	0.958737		0.514573	0.818757		1.93681	0.145205
Os01g08810.1	cytochrome P450, putative, expressed	1.06	1.17	1.49	2.52		GO:0004497	GO:0022900	0.491248	0.670285		0.142444	0.916798		1.24936	0.133118
Os01g08820.1	PHD-finger domain containing protein, putative, expressed	0	0	0	0.34										5.08746	0.359864
Os01g08850.1	expressed protein	1.94	5.87	1.16	3.86				-0.741932	0.441119		1.5973	0.0032853		0.992544	0.114699
Os01g08930.1	DEAD-box ATP-dependent RNA helicase, putative, expressed	8.81	5.87	9.46	7.89	GO:0005739	GO:0005488		0.102698	0.826383		-0.585782	0.154927		-0.159117	0.674005
Os01g08950.1	expressed protein	0.88	1.68	2.16	2.69				1.29546	0.205521		0.932886	0.395942		1.61203	0.0535817
Os01g08960.1	phosducin-like protein 3, putative, expressed	2.29	7.04	4.31	7.56				0.91234	0.160222		1.62023	0.000922028	*	9.85175	2.28e-14	*
Os01g09000.1	glutaminyl-tRNA synthetase, putative, expressed	40.69	30.53	32.86	28.38		GO:0004812	GO:0006418	-0.308342	0.086926		-0.414447	0.0149029		-0.5198	0.00131867
Os01g09010.1	transferase family protein, putative, expressed	9.69	9.56	20.58	5.54				1.08667	1.56e-05	*	-0.019486	0.968174		-0.806611	0.0270234
Os01g09020.1	WD domain, G-beta repeat domain containing protein, expressed	8.28	9.22	12.11	14.95				0.548496	0.119531		0.155136	0.707253		0.852443	0.00297239
Os01g09030.1	2-aminoethanethiol dioxygenase, putative, expressed	5.99	7.38	9.62	3.69				0.683481	0.0863286		0.301065	0.49657		-0.698935	0.143214
Os01g09080.1	WRKY DNA-binding domain containing protein, expressed	0	0.5	0	0							5.64386	0.264585
Os01g09100.1	OsWRKY10 - SuperfamilyOf TFs having WRKY and zinc finger domains, expressed	0	1.68	0	0.34							7.39232	0.00600326		5.08746	0.358006
Os01g09190.1	expressed protein	0	0	0	4.37										9.85175	2.25e-14	*
Os01g09200.1	AGC_AGC_other_NDRh_TRCd.1 - ACG kinases include homologs to PKA, PKG and PKC, expressed	11.98	18.62	10.95	15.79				-0.129697	0.738583		0.636225	0.0155501		0.398383	0.15254
Os01g09212.1	retrotransposon protein, putative, Ty1-copia subclass	0	0.34	0	0							5.08746	0.417207
Os01g09220.1	transposon protein, putative, CACTA, En/Spm sub-class, expressed	1.76	2.01	3.82	4.7				1.118	0.111173		0.19162	0.839864		1.41709	0.0155021
Os01g09230.1	expressed protein	1.06	1.51	0.33	0.84				-1.68353	0.304103		0.510484	0.640997		-0.335603	0.78262
Os01g09246.1	glycine-rich protein, putative, expressed	10.92	30.02	29.37	39.8	GO:0016020			1.42737	2.4e-11	*	1.45895	2.98e-12	*	9.76984	3.63e-14	*
Os01g09252.1	WD domain, G-beta repeat domain containing protein, expressed	44.91	28.01	33.69	49.38				-0.414716	0.0111373		-0.681095	1.44e-05		0.13689	0.35206
Os01g09260.1	cytokinin dehydrogenase precursor, putative, expressed	0	0	0	0.84										6.39232	0.0786294
Os01g09280.1	myb-related transcription activator, putative, expressed	4.05	6.88	3.65	5.71				-0.150025	0.828528		0.764487	0.10715		0.495569	0.313377
Os01g09310.1	EMB1895, putative, expressed	1.06	0.84	0.33	1.34				-1.68353	0.303743		-0.335603	0.80473		0.338169	0.750595
Os01g09320.1	NADP-dependent malic enzyme, chloroplast precursor, putative, expressed	352.8	335.78	259.7	294.07	GO:0009507;GO:0051287;GO:0004473;GO:0055114			-0.442005	5.39e-11		-0.0713343	0.238332		-0.262691	2.01e-07
Os01g09370.1	ankyrin repeat domain-containing protein 28, putative, expressed	1.23	0	0.33	0				-1.89812	0.216152		-6.94251	0.0239576		-6.94251	0.0180773
Os01g09384.1	ankyrin repeat domain containing protein, putative, expressed	0	0	0	0.84										6.39232	0.0778636
Os01g09410.1	expressed protein	0	0	0	12.26										9.76984	3.62e-14	*
Os01g09420.1	expressed protein	8.45	3.86	5.48	18.31				-0.624775	0.148443		-1.13035	0.00679564		9.74315	5.15e-14	*
Os01g09430.1	expressed protein	139.32	131.16	56.92	116.38				-1.29139	0	*	-0.0870746	0.393841		-0.259559	0.00198934
Os01g09460.1	hexokinase, putative, expressed	0	0	0.33	0				5.04439	0.434479
Os01g09500.1	expressed protein	0	0	0	0.34										5.08746	0.373941
Os01g09540.1	HAD superfamily phosphatase, putative, expressed	63.76	35.56	93.59	54.08	GO:0016023			0.553703	1.21e-07		-0.842396	1.07e-10		-0.237556	0.0705085
Os01g09560.1	mitochondrial-processing peptidase subunit alpha, mitochondrial precursor, putative, expressed	23.07	27.51	17.59	33.76	GO:0005739			-0.391263	0.110794		0.253938	0.263752		0.549297	0.0023149
Os01g09570.1	6-phosphofructokinase, putative, expressed	23.95	47.3	34.35	62.14				0.520284	0.00570704		0.981815	3.17e-10		9.68475	1.46e-13	*
Os01g09590.1	myb-like DNA-binding domain containing protein, putative, expressed	4.58	5.7	6.47	9.24				0.498418	0.337312		0.315614	0.539755		1.01255	0.00787545
Os01g09640.1	Myb transcription factor, putative, expressed	18.67	34.38	13.11	27.88				-0.510054	0.0606775		0.880848	1.79e-06		0.578509	0.00392263
Os01g09665.1	expressed protein	0	0.5	0	0.5							5.64386	0.263687		5.64386	0.226219
Os01g09670.1	pollen-specific protein SF21, putative, expressed	1.76	1.17	3.15	1.18				0.839776	0.292592		-0.589067	0.550359		-0.576789	0.510949
Os01g09740.1	F-box/LRR-repeat protein, putative, expressed	2.47	8.89	7.14	13.77				1.53141	0.00164689		1.84767	2.57e-05	*	9.65464	2.68e-13	*
Os01g09750.1	RNA methyltransferase protein, putative, expressed	2.29	3.02	4.15	1.51	GO:0005739;GO:0009536			0.857764	0.198229		0.399201	0.58792		-0.600799	0.431692
Os01g09760.1	DIRP family protein, putative, expressed	3.7	3.35	1	2.69				-1.88753	0.0115859		-0.143364	0.828903		-0.459919	0.426651
Os01g09770.1	expressed protein	9.69	9.9	12.11	14.78				0.32163	0.390347		0.0309319	0.951666		0.609078	0.0339174
Os01g09790.1	IQ calmodulin-binding motif domain containing protein, expressed	0.35	0.67	0	0.67				-5.12928	0.412871		0.936806	0.624262		0.936806	0.585213
Os01g09800.1	BTBA1 - Bric-a-Brac,Tramtrack, Broad Complex BTB domain with Ankyrin repeat region, expressed	0.88	2.68	1.83	2.18				1.05627	0.347233		1.60666	0.0683678		1.30875	0.148336
Os01g09830.1	OsGrx_A2 - glutaredoxin subgroup III, expressed	3.17	2.18	1.83	6.55				-0.792639	0.299329		-0.540155	0.434298		1.04701	0.0249176
Os01g09860.1	retrotransposon protein, putative, unclassified, expressed	0.35	0	0.66	0.67	GO:0009536	GO:0005515		0.915111	0.646543		-5.12928	0.375041		0.936806	0.581911
Os01g09880.1	harpin-induced protein 1 domain containing protein, expressed	0.53	0	0.33	0				-0.683526	0.757417		-5.72792	0.232398		-5.72792	0.198627
Os01g09890.1	translation initiation factor SUI1, putative, expressed	26.07	24.49	17.42	26.2				-0.581646	0.00799548		-0.0901978	0.709157		0.00717623	0.97112
Os01g09930.1	helix-loop-helix DNA-binding domain containing protein, expressed	0	0.67	0.33	0.84				5.04439	0.437995		6.06609	0.164434		6.39232	0.0790424
Os01g10010.1	prenylated rab acceptor, putative, expressed	8.98	6.88	8.46	8.9				-0.0860578	0.851919		-0.384307	0.356605		-0.0129101	0.965738
Os01g10020.1	ectonucleotide pyrophosphatase/phosphodiesterase family member 1, putative, expressed	2.47	3.86	3.65	4.2	GO:0009536			0.563385	0.428897		0.64409	0.337922		0.765878	0.196468
Os01g10030.1	expressed protein	0	0.34	0	0.34							5.08746	0.398135		5.08746	0.358612
Os01g10040.2	cytochrome P450, putative, expressed	4.4	3.02	2.49	4.2			GO:0022900	-0.821358	0.194711		-0.542955	0.383596		-0.0671142	0.905467
Os01g10050.1	DEAD-box ATP-dependent RNA helicase, putative, expressed	9.86	15.1	20.41	21.33				1.04962	3.19e-05	*	0.614889	0.0393447		9.62388	4.92e-13	*
Os01g10080.2	expressed protein	3.7	3.19	3.32	3.53				-0.156342	0.829425		-0.213969	0.754428		-0.0678571	0.914647
Os01g10110.1	cytokinin dehydrogenase precursor, putative, expressed	0	0	1	0		GO:0019139;GO:0022900		6.64386	0.0661098
Os01g10210.1	lachrymatory factor synthase, putative, expressed	45.62	73.8	61.4	58.28				0.428572	0.00153047		0.693954	6.33e-09		0.353334	0.00859132
Os01g10250.3	hydrolase, alpha/beta fold family domain containing protein, expressed	0	0	0	0.34										5.08746	0.376897
Os01g10260.1	expressed protein	0	0	0	1.01	GO:0009536									6.65821	0.0452429
Os01g10280.2	phosphoribosylaminoimidazole carboxylase, chloroplast precursor, putative, expressed	1.23	1.17	0.83	1.68	GO:0009536			-0.567475	0.651346		-0.0721498	0.957692		0.449803	0.633672
Os01g10320.1	class III HD-Zip protein 8, putative, expressed	6.87	3.02	6.31	3.69	GO:0005634;GO:0003700	GO:0006355		-0.12267	0.817293		-1.18576	0.012644		-0.896689	0.0453118
Os01g10340.1	expressed protein	0.35	0.34	0.66	1.51				0.915111	0.646667		-0.0418202	0.963877		2.10912	0.0978825
Os01g10350.1	MPPN domain containing protein, expressed	4.23	7.88	2.66	7.89				-0.669231	0.300171		0.897538	0.0388654		0.899368	0.029657
Os01g10400.1	expressed protein	66.4	181.65	88.61	253.43				0.416286	0.000141421		1.45191	7.68e-12	*	9.59432	8.9e-13	*
Os01g10430.2	protein kinase family protein, putative, expressed	1.23	0.84	0	1.01				-6.94251	0.026648		-0.550197	0.644573		-0.284303	0.79258
Os01g10440.1	xylosyltransferase, putative, expressed	0	0.34	0.33	1.51				5.04439	0.421541		5.08746	0.394982		7.2384	0.00773351
Os01g10490.1	keratin, type I cytoskeletal 9, putative, expressed	0.88	0.67	0.83	0.67	GO:0016023			-0.0843922	0.959739		-0.393342	0.793624		-0.393342	0.769961
Os01g10520.1	expressed protein	0	0	0	0.84										6.39232	0.0779941
Os01g10580.1	B-box zinc finger family protein, putative, expressed	22.72	40.59	21.57	15.62		GO:0005515		-0.0749367	0.794398		0.837162	6.03e-07		-0.540568	0.0160766
Os01g10600.1	aquaporin protein, putative, expressed	0	0.67	0.33	0	GO:0016020	GO:0005215	GO:0006810	5.04439	0.426821		6.06609	0.162559
Os01g10610.1	BES1/BZR1 homolog protein, putative, expressed	10.39	5.03	6.14	7.22				-0.758885	0.0436432		-1.04657	0.0045034		-0.525125	0.135022
Os01g10640.1	expressed protein	0.53	0.34	0	1.68				-5.72792	0.250232		-0.640458	0.753344		1.6644	0.137155
Os01g10690.1	POLD3 - Putative DNA polymerase delta complex subunit, expressed	1.94	2.52	2.49	3.02				0.360089	0.67961		0.377367	0.644844		0.638492	0.35732
Os01g10790.1	WD domain, G-beta repeat domain containing protein, expressed	7.57	9.06	4.81	5.54				-0.654256	0.155684		0.259218	0.520093		-0.450407	0.276435
Os01g10800.1	pentatricopeptide, putative, expressed	0.35	0	0	0.5	GO:0016023			-5.12928	0.408109		-5.12928	0.390411		0.514573	0.800127
Os01g10810.1	rho termination factor, N-terminal domain containing protein, expressed	30.12	13.59	16.59	9.4	GO:0009536			-0.860408	1.52e-05		-1.14818	1.39e-08	*	9.56224	1.6e-12	*
Os01g10840.1	CGMC_GSK.2 - CGMC includes CDA, MAPK, GSK3, and CLKC kinases, expressed	0	0.34	0.33	0		GO:0042802		5.04439	0.434787		5.08746	0.406583
Os01g10860.1	expressed protein	0.35	0.67	0.83	1.85				1.24576	0.478344		0.936806	0.621826		2.4021	0.0413646
Os01g10890.1	CAMK_KIN1/SNF1/Nim1_like.8 - CAMK includes calcium/calmodulin depedent protein kinases, expressed	34.87	46.96	35.35	71.71		GO:0005524;GO:0004674;GO:0007165		0.0197239	0.947584		0.429446	0.00600205		9.56224	1.6e-12	*
Os01g10930.1	peptide-N4-asparagine amidase A, putative, expressed	0	0.34	0.66	0.5	GO:0016023;GO:0005739			6.04439	0.184627		5.08746	0.400368		5.64386	0.226981
Os01g10950.1	peptide-N4-asparagine amidase A, putative, expressed	3.87	4.53	7.47	5.54	GO:0016023			0.948775	0.040318		0.227177	0.711567		0.517552	0.301509
Os01g11040.1	SCAR-like protein 2, putative, expressed	17.61	19.12	21.24	25.7		GO:0005515		0.270389	0.318604		0.118688	0.673433		0.545373	0.00948015
Os01g11054.1	phosphoenolpyruvate carboxylase, putative, expressed	4.23	3.35	4.81	2.02	GO:0009536;GO:0006099			0.185379	0.769298		-0.336497	0.578658		-1.0663	0.0740344
Os01g11054.2	phosphoenolpyruvate carboxylase, putative, expressed	0	0	0.33	0	GO:0009536			5.04439	0.420578
Os01g11070.1	Alg9-like mannosyltransferase protein, putative, expressed	2.82	8.55	2.32	2.69	GO:0016020			-0.28157	0.734235		1.60023	0.000235806	*	-0.068089	0.925606
Os01g11120.1	CID11, putative, expressed	10.92	9.39	8.8	10.41				-0.311397	0.417989		-0.217776	0.550148		-0.0690028	0.842153
Os01g11160.1	amino acid permease family protein, putative, expressed	39.28	20.46	35.51	33.76	GO:0016020	GO:0005275		-0.14557	0.438946		-0.940989	4.11e-08		-0.21848	0.205984
Os01g11240.1	DUF538 domain containing protein, putative, expressed	93.17	104.32	98.74	97.91				0.0837692	0.480621		0.163078	0.137291		0.0715907	0.502747
Os01g11250.1	potassium channel KAT1, putative, expressed	0.88	1.01	1.49	3.19	GO:0016021	GO:0005249	GO:0006813	0.759737	0.509935		0.19878	0.900846		1.85798	0.0167189
Os01g11260.1	phospho-N-acetylmuramoyl-pentapeptide-transferase, putative, expressed	0	0.34	0.66	1.34	GO:0005739;GO:0016020			6.04439	0.185717		5.08746	0.405948		7.06609	0.0141481
Os01g11340.1	cytochrome P450, putative, expressed	1.23	1.01	2.16	2.86	GO:0016023	GO:0004497	GO:0022900	0.812373	0.407586		-0.284303	0.813657		1.21736	0.114689
Os01g11350.1	bZIP transcription factor domain containing protein, expressed	0.35	0	0	0				-5.12928	0.394761		-5.12928	0.376884		-5.12928	0.336837
Os01g11370.1	ATP-dependent RNA helicase, putative, expressed	0.53	2.18	0.33	9.74				-0.683526	0.759372		2.04026	0.05277		9.52943	2.8e-12	*
Os01g11520.1	RING-H2 finger protein, putative, expressed	0	0.84	0	0.5							6.39232	0.0974079		5.64386	0.226665
Os01g11550.1	TCP family transcription factor, putative, expressed	0	0	0	0.34										5.08746	0.357771
Os01g11570.1	GDSL-like lipase/acylhydrolase, putative, expressed	0	0	0	2.35		GO:0003824								9.52943	2.8e-12	*
Os01g11590.2	uncharacterized protein HI0077, putative, expressed	11.62	9.39	9.13	2.35	GO:0005739			-0.347923	0.353671		-0.307413	0.385693		9.49586	4.83e-12	*
Os01g11650.1	GDSL-like lipase/acylhydrolase, putative, expressed	27.3	13.75	39.66	34.09	GO:0016023;GO:0005739	GO:0003824		0.538784	0.00173594		-0.989469	2.69e-06		0.320448	0.0797247
Os01g11670.1	OsSCP2 - Putative Serine Carboxypeptidase homologue, expressed	1.76	6.04	3.98	0	GO:0016023	GO:0004185	GO:0006508	1.17719	0.0855461		1.77897	0.00111983		-7.45943	0.0026695
Os01g11860.1	DJ-1 family protein, putative, expressed	3.7	9.39	8.3	5.54				1.16559	0.00727892		1.3436	0.000819215	*	0.582361	0.238173
Os01g11880.1	DJ-1 family protein, putative, expressed	9.51	8.05	5.97	6.38				-0.671714	0.0930585		-0.240457	0.536365		-0.575889	0.11726
Os01g11900.1	hhH-GPD superfamily base excision DNA repair protein, expressed	40.16	24.49	27.55	34.6				-0.543707	0.00137602		-0.713566	2.02e-05		-0.214987	0.208348
Os01g11910.1	basic helix-loop-helix, putative, expressed	0.88	3.86	1.16	5.37	GO:0005634	GO:0030528	GO:0045449	0.398549	0.781884		2.13303	0.0043845		9.46148	8.67e-12	*
Os01g11940.1	osFTL1 FT-Like1 homologous to Flowering Locus T gene; contains Pfam profile PF01161: Phosphatidylethanolamine-binding protein, expressed	3.87	0	7.97	0.34				1.04225	0.0191455		-8.59619	1.4e-06	*	9.46148	8.67e-12	*
Os01g11952.1	histone-lysine N-methyltransferase ATX5, putative, expressed	13.91	12.24	10.95	12.76				-0.345192	0.302493		-0.184519	0.563796		-0.124494	0.674771
Os01g11970.1	expressed protein	2.11	4.86	0.66	3.19				-1.67671	0.111178		1.20371	0.041387		0.596313	0.352695
Os01g11980.1	SFT2, putative, expressed	2.47	2.52	1.99	5.21	GO:0016020			-0.311743	0.724626		0.0289127	0.969754		1.07677	0.0437625
Os01g12000.1	expressed protein	4.4	1.68	3.15	1.01				-0.482152	0.415791		-1.38904	0.026971		-2.12315	0.00125886
Os01g12090.1	ribosomal protein S6 family protein, putative	0	0	0	0.34										5.08746	0.366855
Os01g12100.1	expressed protein	76.09	100.63	96.41	192.46				0.341476	0.00127443		0.403282	6.58e-05		9.42836	1.61e-11	*
Os01g12130.1	nodulin MtN3 family protein, putative, expressed	4.23	12.58	9.46	12.76				1.16118	0.00370212		1.5724	6.06e-06	*	9.39232	3.04e-11	*
Os01g12180.1	expressed protein	0.7	2.01	2.16	4.2				1.6256	0.12232		1.52177	0.149078		9.35535	5.73e-11	*
Os01g12190.1	expressed protein	65.52	52.5	29.04	46.52				-1.17389	1e-11	*	-0.319618	0.0154865		-0.494084	7.43e-05
Os01g12200.1	expressed protein	44.21	103.65	61.9	95.9				0.485567	0.000267863		1.22928	3.53e-12	*	9.35535	5.72e-11	*
Os01g12210.1	aluminum-activated malate transporter, putative, expressed	11.45	18.79	17.92	12.93	GO:0016020			0.646223	0.0184572		0.714617	0.00607246		0.175375	0.564785
Os01g12220.1	uncharacterized protein family UPF0016 domain containing protein, expressed	0.7	1.17	2.66	0.67	GO:0009536			1.926	0.0415965		0.741082	0.568179		-0.0631938	0.960536
Os01g12230.1	peptidase C45, acyl-coenzyme A/6-aminopenicillanic acid acyl-transferase, putative, expressed	0.35	0.84	0.83	0				1.24576	0.478911		1.26303	0.450936		-5.12928	0.343378
Os01g12260.1	vacuolar ATP synthase subunit E, putative, expressed	1.59	3.52	2.49	2.69				0.647119	0.438633		1.14655	0.10838		0.758579	0.318149
Os01g12270.1	hypothetical protein	0	0.34	0	2.18							5.08746	0.403206		9.35535	5.74e-11	*
Os01g12280.2	hAT dimerisation domain-containing protein, putative, expressed	0	0.67	0.33	0				5.04439	0.437683		6.06609	0.164349
Os01g12304.1	esterase, putative, expressed	0	0	0	1.18	GO:0016023	GO:0003824								6.88264	0.0251403
Os01g12381.1	GDSL-like lipase/acylhydrolase, putative, expressed	0.35	0.34	0	0.34	GO:0016023			-5.12928	0.396439		-0.0418202	0.965245		-0.0418202	0.963609
Os01g12390.1	inactive receptor kinase At2g26730 precursor, putative, expressed	19.37	18.62	29.04	13.6	GO:0016023;GO:0005524	GO:0006468		0.584217	0.00460317		-0.0569709	0.839526		-0.510217	0.0384959
Os01g12400.2	S-locus lectin protein kinase family protein, putative, expressed	1.76	1.17	0.33	1.85	GO:0016023;GO:0005524;GO:0004674	GO:0006468		-2.41504	0.0608362		-0.589067	0.549611		0.0719498	0.947848
Os01g12420.1	receptor-like protein kinase, putative, expressed	0.35	0.5	0	0	GO:0016023;GO:0005524;GO:0004674	GO:0006468		-5.12928	0.392596		0.514573	0.818622		-5.12928	0.335538
Os01g12464.1	CHCH domain containing protein, expressed	1.23	1.84	1	1.18				-0.298658	0.817356		0.581047	0.550073		-0.0598715	0.951937
Os01g12470.1	mitochondrial carrier protein, putative, expressed	2.99	3.86	6.97	7.56				1.22101	0.0118994		0.368455	0.568712		1.33824	0.00244177
Os01g12480.1	expressed protein	13.74	20.13	8.46	14.44	GO:0009536			-0.699652	0.0283745		0.550965	0.0295885		0.0716887	0.811226
Os01g12490.1	flavin monooxygenase, putative, expressed	1.06	3.19	1.16	6.05				0.130061	0.939282		1.58949	0.0433434		9.35535	5.72e-11	*
Os01g12550.1	expressed protein	7.75	9.9	7.47	14.11	GO:0009536			-0.0530881	0.924538		0.353232	0.381143		0.86445	0.00359014
Os01g12560.1	3-methyl-2-oxobutanoate hydroxymethyltransferase, putative, expressed	4.58	6.37	3.65	9.74	GO:0005739			-0.327451	0.586363		0.475946	0.347872		1.08857	0.00343691
Os01g12650.1	reticulon domain containing protein, putative, expressed	4.23	4.86	3.98	5.71	GO:0016020			-0.0878892	0.907321		0.200299	0.732917		0.432833	0.370661
Os01g12670.4	expressed protein	1.94	3.35	2.82	5.88				0.539639	0.48852		0.788104	0.27146		1.59976	0.00230406
Os01g12720.1	protein kinase domain containing protein, expressed	11.62	7.04	19.42	11.08	GO:0009536			0.740933	0.00424976		-0.722963	0.0356318		-0.0686522	0.835979
Os01g12740.1	cytochrome P450, putative, expressed	55.83	54.85	42.81	53.74	GO:0016023			-0.383093	0.0080652		-0.0255489	0.883264		-0.0550442	0.712467
Os01g12750.1	cytochrome P450, putative, expressed	8.81	17.11	11.78	13.6	GO:0016023			0.419126	0.255911		0.957626	0.000511003		0.626393	0.0374892
Os01g12760.1	cytochrome P450, putative, expressed	0.53	0.34	0	0.5	GO:0016023			-5.72792	0.254021		-0.640458	0.75557		-0.0840643	0.965334
Os01g12770.1	cytochrome P450, putative, expressed	8.28	4.53	7.3	2.35				-0.181734	0.686591		-0.87012	0.0382122		9.35535	5.73e-11	*
Os01g12790.1	receptor protein kinase, putative	0	0	0	0.5	GO:0016023									5.64386	0.230057
Os01g12800.1	peroxisomal membrane protein, putative, expressed	19.73	13.42	11.62	12.76	GO:0005739;GO:0016020			-0.763781	0.00270886		-0.556006	0.0292414		-0.628763	0.0096067
Os01g12820.1	harpin-induced protein, putative, expressed	0	0	0	0.34										5.08746	0.377269
Os01g12830.1	erythronate-4-phosphate dehydrogenase domain containing protein, expressed	58.65	0	107.2	80.95				0.870102	2.28e-18		-12.5179	1.04e-102	*	0.4649	3e-05
Os01g12830.2	erythronate-4-phosphate dehydrogenase domain containing protein, expressed	17.44	11.41	8.63	11.25				-1.01497	0.00021614	*	-0.612101	0.0246001		-0.632475	0.0152348
Os01g12840.1	expressed protein	5.46	3.02	2.32	5.37				-1.23478	0.0271627		-0.854352	0.113798		-0.0239789	0.965339
Os01g12860.1	MYB family transcription factor, putative, expressed	0.35	0.5	0	0				-5.12928	0.406063		0.514573	0.823028		-5.12928	0.344093
Os01g12870.1	eukaryotic translation initiation factor 3 subunit E-interacting protein, putative, expressed	8.98	10.73	7.14	20.32				-0.330791	0.441434		0.256863	0.474657		9.31741	1.07e-10	*
Os01g12880.1	VHS and GAT domain containing protein, expressed	0	0.34	0	1.34							5.08746	0.415872		7.06609	0.0142067
Os01g12890.1	expressed protein	0.35	1.68	1.66	2.69				2.24576	0.0932183		2.26303	0.0805233		2.94218	0.00395582
Os01g12910.1	thioesterase family protein, putative, expressed	2.47	4.7	3.82	4.2	GO:0009536			0.629062	0.376799		0.92815	0.120489		0.765878	0.196419
Os01g12920.1	thioesterase family protein, putative, expressed	1.59	3.02	3.32	4.87	GO:0009536			1.06216	0.165617		0.925522	0.231738		1.6149	0.00577753
Os01g12930.1	U-box domain containing protein, expressed	0	0.34	0	0							5.08746	0.40006
Os01g13000.1	ethylene-responsive protein related, putative, expressed	1.59	1.68	2.32	3.02	GO:0005634	GO:0030528	GO:0045449	0.545098	0.536168		0.0794345	0.951123		0.925522	0.200804
Os01g13030.2	OsIAA3 - Auxin-responsive Aux/IAA gene family member, expressed	58.83	47.63	60.24	73.73	GO:0005634;GO:0009733;GO:0006417			0.0341697	0.846515		-0.304681	0.0314348		0.3257	0.0059292
Os01g13060.2	CK1_CaseinKinase_1.1 - CK1 includes the casein kinase 1 kinases, expressed	13.21	11.41	11.12	16.63				-0.248474	0.45277		-0.211332	0.514894		0.332158	0.226459
Os01g13080.1	60S acidic ribosomal protein, putative, expressed	8.28	8.55	5.31	10.08	GO:0030529			-0.640919	0.143993		0.0462937	0.926326		0.283793	0.403261
Os01g13120.1	aquaporin protein, putative, expressed	220.34	235.32	229.17	262.83	GO:0016020	GO:0005215	GO:0006810	0.0566868	0.464088		0.0948925	0.198887		0.254399	1.85e-05
Os01g13130.1	aquaporin protein, putative, expressed	0.53	0	1.33	0	GO:0016020	GO:0005215	GO:0006810	1.32736	0.342425		-5.72792	0.235394		-5.72792	0.200253
Os01g13150.1	metallo-beta-lactamase family protein, putative, expressed	12.15	15.26	7.47	12.26				-0.701776	0.0407747		0.328799	0.286047		0.0130027	0.96598
Os01g13160.1	expressed protein	22.02	20.13	20.58	18.14		GO:0005515		-0.0975715	0.728552		-0.129467	0.611204		-0.27964	0.227
Os01g13170.1	ubiquitin-conjugating enzyme E2, putative, expressed	11.98	11.24	9.79	8.73	GO:0009536			-0.291247	0.428855		-0.0919859	0.805975		-0.456574	0.157926
Os01g13190.1	histidinol dehydrogenase, chloroplast precursor, putative, expressed	13.03	15.93	11.45	21.83	GO:0005739			-0.186489	0.589292		0.289909	0.348037		0.744475	0.00125238
Os01g13200.1	abscisic acid insensitive 8, putative, expressed	0.88	1.68	2.16	2.86				1.29546	0.205298		0.932886	0.395337		1.70044	0.0369701
Os01g13285.1	expressed protein	0	3.86	0	1.01							8.59246	2.15e-06	*	6.65821	0.0451493
Os01g13300.1	B3 DNA binding domain containing protein, expressed	0.35	0	0.33	1.34				-0.0848889	0.961561		-5.12928	0.38058		1.93681	0.145396
Os01g13320.1	pectinesterase, putative, expressed	8.63	13.92	12.61	12.09				0.547136	0.111088		0.689727	0.0267101		0.486382	0.133855
Os01g13340.1	harpin-induced protein 1 domain containing protein, expressed	0	1.17	1.99	1.01				7.63662	0.00230089		6.87036	0.0333098		6.65821	0.0450328
Os01g13370.1	seven in absentia protein family domain containing protein, expressed	24.66	14.09	24.73	20.99				0.00408944	0.98733		-0.807501	0.000263127		-0.232471	0.2949
Os01g13390.1	expressed protein	139.32	47.3	99.57	85.99	GO:0009536			-0.484619	7.21e-09		-1.55849	2.42e-60	*	-0.696162	1.99e-16
Os01g13404.3	ATP binding protein, putative, expressed	0	0	0.5	0		GO:0005515		5.64386	0.287784
Os01g13420.1	SOUL heme-binding protein, putative, expressed	4.05	7.55	9.13	9.74				1.17269	0.00417022		0.898555	0.0442728		9.27845	2.01e-10	*
Os01g13425.1	expressed protein	0.53	0	0.83	0.34				0.647119	0.703759		-5.72792	0.234459		-0.640458	0.723378
Os01g13430.1	importin-alpha re-exporter, putative, expressed	1.76	3.69	1.49	3.19				-0.240263	0.826491		1.06805	0.125134		0.857981	0.21888
Os01g13440.1	pollen allergen Cyn d 23, putative, expressed	0.7	1.68	1	0	GO:0016023			0.514573	0.75009		1.26303	0.268913		-6.12928	0.111875
Os01g13460.1	helix-loop-helix DNA-binding domain containing protein, expressed	24.66	28.68	24.23	35.44				-0.0253784	0.939438		0.217872	0.332125		0.523206	0.00284874
Os01g13470.1	KH domain containing protein, putative, expressed	13.21	18.95	15.93	21.33				0.270116	0.408855		0.520567	0.047503		0.691253	0.00303325
Os01g13480.1	glutaredoxin, putative, expressed	229.85	308.45	302.52	308.17				0.396338	8e-13		0.424344	1.24e-10		0.423034	8.9e-11
Os01g13490.1	expressed protein	4.76	4.7	4.31	6.72				-0.143274	0.826918		-0.0183008	0.967505		0.4975	0.263204
Os01g13530.1	ABIL2, putative, expressed	0	0.34	0.33	0				5.04439	0.42881		5.08746	0.400853
Os01g13540.1	NIN, putative, expressed	190.4	255.78	191.17	235.96				0.00582266	0.963204		0.42587	5.65e-11		0.309509	7.6e-07
Os01g13550.1	beta-amylase, putative, expressed	36.11	38.91	27.88	38.46				-0.373168	0.048021		0.107743	0.568809		0.0909603	0.601385
Os01g13610.1	isoflavone reductase homolog IRL, putative, expressed	0	0.34	0	0							5.08746	0.404101
Os01g13660.1	expressed protein	5.28	3.69	1.83	4.37	GO:0016020			-1.52869	0.00818658		-0.516917	0.354461		-0.272905	0.570238
Os01g13660.2	expressed protein	23.6	22.98	16.76	32.08	GO:0016020			-0.493765	0.037119		-0.0384081	0.887133		0.442887	0.0175608
Os01g13700.1	DNA-binding protein-related, putative, expressed	19.9	12.91	13.61	20.15				-0.548101	0.0349503		-0.624279	0.0132557		0.0180114	0.951612
Os01g13720.4	expressed protein	0	0.34	0	0	GO:0005739;GO:0009536						5.08746	0.414075
Os01g13730.1	WD domain, G-beta repeat domain containing protein, expressed	13.03	14.42	8.46	11.59				-0.623108	0.0608031		0.146234	0.648695		-0.168957	0.5737
Os01g13740.1	myb-like DNA-binding domain containing protein, expressed	0	0.34	0	0.5							5.08746	0.412573		5.64386	0.230546
Os01g13760.1	dnaJ domain containing protein, expressed	36.28	36.06	38.5	40.14		GO:0051082		0.085684	0.676861		-0.00877506	0.968814		0.145866	0.374031
Os01g13800.1	receptor-like protein kinase 5 precursor, putative, expressed	3.17	3.02	7.8	8.73	GO:0016023;GO:0005524;GO:0004674	GO:0006468		1.29899	0.00415834		-0.0699343	0.931406		9.27845	2.01e-10	*
Os01g13820.1	retrotransposon protein, putative, unclassified	0	0	0.33	0				5.04439	0.447202
Os01g13930.1	expressed protein	0	0.34	0	1.68							5.08746	0.406447		7.39232	0.00428618
Os01g13940.1	expressed protein	0.88	1.34	1.16	2.35				0.398549	0.781539		0.606658	0.608984		1.41709	0.109076
Os01g13950.1	OsGrx_A1 - glutaredoxin subgroup III, expressed	0	0	0	0.5		GO:0005515								5.64386	0.2309
Os01g13980.1	retrotransposon protein, putative, unclassified	0.88	0.67	0	0		GO:0003723;GO:0003964;GO:0003677;GO:0006310		-6.45943	0.0845266		-0.393342	0.792889		-6.45943	0.0620427
Os01g14040.1	D-tyrosyl-tRNA, putative, expressed	8.45	8.05	8.13	12.09				-0.055696	0.91634		-0.0699626	0.87631		0.516791	0.110774
Os01g14070.1	60S ribosomal protein L18a-1, putative, expressed	18.49	21.3	24.73	15.11				0.419517	0.0746724		0.204108	0.409168		-0.291242	0.253782
Os01g14080.1	lipase class 3 family protein, putative, expressed	2.64	1.84	0.83	1.18				-1.66935	0.0654885		-0.520832	0.502707		-1.16175	0.137507
Os01g14090.1	kinesin motor domain containing protein, putative, expressed	1.23	0.5	2.99	0.84	GO:0005875;GO:0005874;GO:0003777	GO:0007018		1.28149	0.122131		-1.29866	0.34835		-0.550197	0.610285
Os01g14110.1	expressed protein	1.41	1.01	1.83	3.02				0.376148	0.72817		-0.48134	0.664752		1.09885	0.135567
Os01g14410.1	early light-induced protein, chloroplast precursor, putative, expressed	172.43	73.3	58.25	61.47	GO:0009536			-1.56568	1.84e-12	*	-1.23413	2.17e-52	*	9.24079	3.78e-10	*
Os01g14420.1	RWP-RK domain-containing protein, putative, expressed	1.59	2.68	1.49	1.85				-0.0937144	0.948801		0.753206	0.366241		0.218499	0.805975
Os01g14430.1	DNA binding protein, putative, expressed	0	0	0.33	0.34				5.04439	0.42921					5.08746	0.362394
Os01g14440.1	OsWRKY1v2 - SuperfamilyOf TFs having WRKY and zinc finger domains, expressed	1.94	5.87	2.99	12.09				0.624089	0.438576		1.5973	0.00328034		9.24079	3.77e-10	*
Os01g14510.1	BRASSINOSTEROID INSENSITIVE 1 precursor, putative, expressed	7.22	7.55	5.64	8.23	GO:0016023			-0.356304	0.433456		0.0644778	0.900294		0.188894	0.628653
Os01g14550.1	pathogen-related protein, putative, expressed	0.7	0	1	0.84				0.514573	0.751037		-6.12928	0.136459		0.263034	0.862961
Os01g14580.1	dehydrogenase, putative, expressed	11.45	13.75	20.41	24.69			GO:0044262	0.833929	0.000871964		0.264084	0.393333		9.19967	7.26e-10	*
Os01g14590.1	pathogen-related protein, putative, expressed	1.94	1.84	1.49	2.86				-0.380744	0.703199		-0.0763509	0.947287		0.559958	0.410573
Os01g14630.1	polyprenyl synthetase, putative, expressed	0	1.01	0	5.04	GO:0009536						6.65821	0.0570245		9.15735	1.38e-09	*
Os01g14640.1	hypothetical protein	1.06	0.67	1.99	2.18				0.908704	0.389289		-0.661831	0.620684		1.04026	0.229537
Os01g14670.1	Cupin domain containing protein, expressed	16.91	10.23	51.61	30.9	GO:0016023			1.60977	2.87e-23	*	-0.725071	0.008628		0.86973	6.23e-06
Os01g14720.1	transcription regulator, putative, expressed	0	0	0.33	0	GO:0009536			5.04439	0.425587
Os01g14790.1	expressed protein	6.52	8.72	2.99	5.71				-1.12473	0.023994		0.419456	0.318002		-0.191381	0.662952
Os01g14820.1	expressed protein	2.47	5.2	3.82	8.4				0.629062	0.376957		1.074	0.0557263		9.11374	2.62e-09	*
Os01g14830.1	ribosomal protein L3, putative, expressed	1.23	3.19	1.83	3.02	GO:0005840;GO:0005739	GO:0003735	GO:0006412	0.573185	0.582799		1.3749	0.077906		1.29589	0.0836844
Os01g14840.1	ZOS1-06 - C2H2 zinc finger protein, expressed	7.4	9.39	5.97	6.38				-0.309794	0.496578		0.3436	0.390581		-0.213969	0.597921
Os01g14870.1	zinc finger matrin-type protein 5, putative, expressed	4.4	4.86	3.65	8.4				-0.269607	0.664289		0.143453	0.814992		0.932886	0.0200812
Os01g14890.1	expressed protein	12.33	11.41	18.09	14.61				0.55302	0.0453178		-0.111874	0.75468		0.244783	0.377535
Os01g14910.1	hypothetical protein	0.35	0	0	0				-5.12928	0.411271		-5.12928	0.392949		-5.12928	0.346982
Os01g14920.1	zinc knuckle family protein, putative, expressed	0.88	0.84	1.49	1.34				0.759737	0.509775		-0.0671142	0.96409		0.606658	0.569471
Os01g14950.1	importin subunit alpha, putative, expressed	26.24	29.02	16.93	49.38		GO:0008565	GO:0006606	-0.632186	0.00353456		0.14528	0.503082		0.912159	1.2e-09
Os01g14960.1	expressed protein	0.88	0.5	0.83	0.84	GO:0016020			-0.0843922	0.96093		-0.815575	0.591786		-0.0671142	0.958927
Os01g14970.1	expressed protein	0	0.34	0	0.34							5.08746	0.390491		5.08746	0.35115
Os01g15000.1	lipase, putative, expressed	17.08	42.6	34.18	48.2				1.00084	9.23e-08	*	1.31855	1.63e-12	*	9.11374	2.62e-09	*
Os01g15010.1	miro, putative, expressed	17.26	25.49	14.27	26.03	GO:0005794;GO:0016023;GO:0005783;GO:0005215;GO:0006888;GO:0007264			-0.274447	0.373283		0.562499	0.0105147		0.592743	0.00442525
Os01g15029.1	expressed protein	34.87	29.02	14.77	30.9	GO:0005739			-1.23932	5.31e-11	*	-0.264939	0.17353		-0.17438	0.340967
Os01g15110.1	syntaxin, putative, expressed	39.45	47.8	39	63.82				-0.0165512	0.949942		0.276985	0.0877562		0.693983	5.88e-08
Os01g15120.1	hydrolase, alpha/beta fold family domain containing protein, expressed	21.66	38.41	21.07	37.45		GO:0003824		-0.0398429	0.903199		0.826449	1.76e-06		0.789932	4.5e-06
Os01g15130.1	hydrolase, alpha/beta fold family domain containing protein, expressed	0	0	0.33	0		GO:0003824		5.04439	0.424948
Os01g15250.1	expressed protein	0	0.34	0	0							5.08746	0.395497
Os01g15260.1	dynein light chain type 1 domain containing protein, expressed	13.39	13.42	9.79	20.66	GO:0030286;GO:0005929;GO:0005874;GO:0019861	GO:0003777	GO:0007017	-0.451775	0.184937		0.00322871	0.992288		0.625684	0.00832631
Os01g15270.1	expressed protein	56.54	79.33	83.3	101.61				0.559045	5.5e-07		0.488595	2.04e-05		0.845699	0
Os01g15310.1	LSM domain containing protein, expressed	16.56	20.13	22.57	25.19				0.446704	0.0694326		0.281644	0.29017		0.605148	0.00430839
Os01g15320.1	RALFL9 - Rapid ALkalinization Factor RALF family protein precursor, expressed	9.86	2.01	10.12	4.37	GO:0016023			0.0375497	0.946482		-2.29439	1.45e-07	*	-1.17395	0.00149809
Os01g15350.1	zinc finger C-x8-C-x5-C-x3-H type family protein, expressed	2.29	3.35	4.15	1.18				0.857764	0.19841		0.548813	0.414984		-0.956561	0.247361
Os01g15390.1	expressed protein	1.06	0	0.5	0.5	GO:0009536			-1.08406	0.443506		-6.72792	0.0430973		-1.08406	0.393545
Os01g15448.1	expressed protein	4.23	2.68	1.83	1.68				-1.20881	0.0638443		-0.658425	0.293131		-1.3322	0.0293855
Os01g15470.2	protein kinase, putative, expressed	0	0	0.5	0				5.64386	0.297031
Os01g15520.1	expressed protein	0.53	0	0.5	0				-0.0840643	0.965266		-5.72792	0.234674		-5.72792	0.199857
Os01g15580.1	disease resistance protein RGA2, putative, expressed	2.11	1.01	1	1.18		GO:0005524;GO:0006915		-1.07724	0.282842		-1.06289	0.268239		-0.838456	0.331916
Os01g15600.1	PUR ALPHA-1, putative, expressed	9.51	14.26	14.44	20.66				0.602553	0.0559384		0.584457	0.0586512		9.11374	2.62e-09	*
Os01g15610.1	conserved hypothetical protein	0	0	0	0.5	GO:0016023									5.64386	0.224296
Os01g15640.1	no apical meristem protein, putative, expressed	13.56	18.79	18.09	24.18				0.415835	0.146035		0.470608	0.077969		0.834457	0.00014306
Os01g15740.1	expressed protein	0	1.01	0	0.5							6.65821	0.0569209		5.64386	0.227723
Os01g15770.1	transmembrane protein 136, putative, expressed	19.73	24.32	19.58	8.9				-0.0110102	0.965358		0.301752	0.207278		9.06878	4.97e-09	*
Os01g15780.1	glycosyl transferase, group 1 domain containing protein, expressed	3.35	16.94	10.79	16.46				1.68746	1.29e-05	*	2.3382	4.78e-08	*	9.06878	4.97e-09	*
Os01g15850.1	expressed protein	9.51	14.76	14.27	14.95				0.585468	0.0655238		0.634175	0.0354265		0.652628	0.0223935
Os01g15860.1	pre-mRNA-processing factor 6, putative, expressed	0.88	0	0.66	0.5	GO:0009568	GO:0005488;GO:0000398		-0.415037	0.799141		-6.45943	0.077803		-0.815575	0.553598
Os01g15900.1	expressed protein	9.86	24.49	16.93	23.01				0.779922	0.00555955		1.31253	1.58e-08	*	9.06878	4.97e-09	*
Os01g15970.1	expressed protein	0	0	0.5	2.02	GO:0005739			5.64386	0.295365					7.65821	0.00127581
Os01g15979.1	gb protein, putative, expressed	12.68	18.45	9.62	16.79				-0.398446	0.260888		0.541066	0.0424065		0.405047	0.135192
Os01g16020.1	FAD binding domain containing protein, expressed	0.7	0.67	1.66	3.53	GO:0009536		GO:0008152	1.24576	0.299183		-0.0631938	0.967392		2.33424	0.00302566
Os01g16040.1	mitochondrial carrier protein, putative, expressed	16.73	11.24	8.46	13.6	GO:0005743	GO:0005488	GO:0006810	-0.983708	0.000460869		-0.573795	0.0403182		-0.298831	0.268197
Os01g16060.1	expressed protein	0.53	0.5	0	1.51				-5.72792	0.249605		-0.0840643	0.968051		1.51048	0.196406
Os01g16080.1	expressed protein	8.28	15.6	8.63	12.6				0.0597298	0.912585		0.913843	0.00165625		0.605721	0.0544538
Os01g16090.1	RNA binding protein, putative, expressed	10.39	10.73	7.8	6.89		GO:0005515		-0.41365	0.289012		0.0464544	0.916031		-0.59262	0.088822
Os01g16100.1	translin, putative, expressed	2.47	6.37	0.5	4.7				-2.30451	0.0234972		1.36678	0.00687092		0.92815	0.0965959
Os01g16120.1	zinc finger, C3HC4 type domain containing protein, expressed	1.76	1.17	2.66	1.68	GO:0016023			0.595851	0.465325		-0.589067	0.549717		-0.0671142	0.941274
Os01g16124.1	retrotransposon protein, putative, unclassified	0	0	1.83	0				7.5157	0.00412965
Os01g16130.1	retrotransposon protein, putative, unclassified, expressed	1.41	1.34	27.55	2.86				4.28829	6.31e-36	*	-0.0734622	0.955151		1.02032	0.176639
Os01g16146.1	phenazine biosynthesis protein, putative, expressed	4.05	3.86	3.65	6.05				-0.150025	0.828809		-0.0693211	0.919198		0.579013	0.227682
Os01g16152.1	peroxiredoxin, putative, expressed	28.36	11.24	17.26	17.97	GO:0005739			-0.716425	0.00050412		-1.33522	4.14e-10	*	-0.658267	0.000883179
Os01g16190.1	26S proteasome non-ATPase regulatory subunit 14, putative, expressed	23.25	29.18	26.39	44.34				0.182761	0.429028		0.327749	0.124137		0.931378	4.96e-09
Os01g16210.1	uncharacterized Cys-rich domain containing protein, putative, expressed	17.08	13.25	12.45	14.78				-0.456162	0.114205		-0.366316	0.203034		-0.208662	0.411084
Os01g16220.1	Sad1 / UNC-like C-terminal domain containing protein, putative, expressed	1.23	1.51	2.32	2.35	GO:0009536			0.915466	0.337842		0.29589	0.800357		0.934002	0.261304
Os01g16240.1	OsCam1-3 - Calmodulin, expressed	17.97	37.91	24.23	52.9		GO:0005515;GO:0005509		0.431204	0.0683076		1.07699	1.37e-09	*	9.06878	4.98e-09	*
Os01g16290.1	DNA gyrase subunit B, chloroplast/mitochondrial precursor, putative, expressed	40.51	17.61	38.33	26.53	GO:0005694;GO:0009507;GO:0005739;GO:0005524	GO:0006265		-0.0798041	0.690179		-1.20188	4.81e-12	*	-0.610653	0.000175027
Os01g16310.1	glycosyl hydrolase, family 31, putative, expressed	7.57	3.19	0.66	1.18	GO:0009536			-3.51976	0.000404576	*	-1.24674	0.00550713		9.06878	4.96e-09	*
Os01g16330.1	OsRhmbd2 - Putative Rhomboid homologue, expressed	10.74	9.56	9.29	14.28	GO:0016020			-0.209243	0.583798		-0.167911	0.649359		0.411002	0.16521
Os01g16340.1	expressed protein	0.7	3.35	2.66	4.87	GO:0009536			1.926	0.0416447		2.25873	0.00659975		9.06878	4.96e-09	*
Os01g16354.1	rab GDP dissociation inhibitor alpha, putative, expressed	3.17	5.03	3.82	5.04				0.26909	0.701042		0.666076	0.243554		0.668941	0.207712
Os01g16414.1	actin, putative, expressed	1.23	0	0.66	1.18		GO:0005515		-0.89812	0.48067		-6.94251	0.0239907		-0.0598715	0.952144
Os01g16430.1	cysteine proteinase inhibitor precursor protein, putative, expressed	13.21	19.12	22.9	34.93		GO:0004869		0.793717	0.000703064		0.533452	0.0410346		9.02514	9.4e-09	*
Os01g16450.1	peroxidase precursor, putative, expressed	9.34	2.68	14.44	7.05	GO:0016023	GO:0004601		0.628576	0.0447425		-1.80119	1.93e-05	*	-0.405799	0.27319
Os01g16510.1	expressed protein	2.47	5.7	4.98	6.89	GO:0016020			1.01163	0.0871688		1.20645	0.0239024		1.47999	0.00171936
Os01g16520.1	glutamyl-tRNA synthetase, cytoplasmic, putative, expressed	2.64	4.36	3.48	4.37	GO:0009536;GO:0005524	GO:0006424		0.398549	0.572519		0.72379	0.244848		0.727095	0.209024
Os01g16530.1	OsClp1 - Putative Clp protease homologue, expressed	18.49	22.31	30.2	32.24				0.707803	0.000385189		0.270945	0.282408		0.802107	1.8e-05
Os01g16540.1	NEDD8-activating enzyme E1 catalytic subunit, putative, expressed	11.62	17.28	15.93	25.53			GO:0008152	0.455136	0.136666		0.572493	0.038406		9.02514	9.41e-09	*
Os01g16550.1	expressed protein	2.82	5.87	1.99	7.22				-0.502927	0.516698		1.05767	0.042605		1.3563	0.00274749
Os01g16600.1	expressed protein	0.7	1.34	3.82	1.68	GO:0016023			2.44815	0.0021303		0.936806	0.434316		1.26303	0.229639
Os01g16620.4	expressed protein	6.16	6.37	2.16	5.37				-1.5119	0.00402676		0.048363	0.937507		-0.198008	0.660032
Os01g16620.5	expressed protein	0	0.67	0.66	0				6.04439	0.183482		6.06609	0.161871
Os01g16670.1	BSD domain-containing protein, putative, expressed	8.45	13.08	16.1	21.16				0.930037	0.00129202		0.630339	0.0519743		9.02514	9.4e-09	*
Os01g16680.1	heat shock protein DnaJ, putative, expressed	5.28	6.88	3.48	8.57				-0.601451	0.290831		0.381871	0.39915		0.698757	0.0766699
Os01g16714.1	flavin monooxygenase, putative, expressed	0	0	0	1.01										6.65821	0.0452976
Os01g16750.1	flavin monooxygenase, putative	0.35	1.68	0.33	0.67				-0.0848889	0.959315		2.26303	0.0802865		0.936806	0.582152
Os01g16880.1	expressed protein	3.7	6.21	8.13	7.39				1.13573	0.00965784		0.747068	0.138955		0.998049	0.0212262
Os01g16890.3	ribosomal protein L7Ae, putative, expressed	0	0	0.33	0	GO:0005840	GO:0003735	GO:0006412	5.04439	0.419045
Os01g16910.1	outer mitochondrial membrane porin, putative, expressed	1.06	5.2	2.16	4.53				1.02697	0.299952		2.29445	0.000394012	*	2.09545	0.00131104
Os01g16930.1	presenilin, putative, expressed	3.35	3.19	1.66	3.19				-1.01298	0.181972		-0.0706047	0.928843		-0.0706047	0.917906
Os01g16940.1	MazG nucleotide pyrophosphohydrolase domain containing protein, expressed	7.75	5.03	6.64	8.9	GO:0009536	GO:0016787		-0.223013	0.62856		-0.623638	0.159688		0.199609	0.588916
Os01g16950.1	zinc finger, C3HC4 type domain containing protein, expressed	1.59	0.34	3.15	1.68				0.986325	0.211026		-2.22542	0.0878524		0.0794345	0.939546
Os01g16980.1	expressed protein	80.32	56.86	50.45	36.11	GO:0016023			-0.670905	3.64e-09		-0.498345	1.15e-05		8.97728	1.77e-08	*
Os01g17000.1	expressed protein	0	0	0	1.18										6.88264	0.0252539
Os01g17010.1	phospholipid-transporting ATPase, putative, expressed	17.79	11.91	11.12	11.25				-0.67791	0.0130672		-0.578893	0.0324437		-0.661142	0.0102021
Os01g17020.1	glycosyl hydrolases family 17 protein, putative, expressed	3.17	5.53	4.98	8.73	GO:0016020			0.651663	0.282936		0.802797	0.136138		8.97728	1.77e-08	*
Os01g17050.1	VQ domain containing protein, putative, expressed	2.64	0.67	2.49	2.35				-0.0843922	0.930483		-1.9783	0.0309471		-0.167877	0.812551
Os01g17060.2	expressed protein	0.53	0	0	0.34				-5.72792	0.249814		-5.72792	0.231416		-0.640458	0.722065
Os01g17065.1	expressed protein	29.94	19.62	18.92	17.63				-0.662162	0.000921037		-0.609749	0.00210452		-0.764042	7.9e-05
Os01g17070.2	OsDegp1 - Putative Deg protease homologue, expressed	0.7	2.52	3.15	2.69				2.16993	0.0125481		1.848	0.0507871		1.94218	0.0262153
Os01g17150.1	plastid-specific 50S ribosomal protein 5, chloroplast precursor, putative, expressed	93.35	107.85	229.17	188.26				1.2957	1.34e-74	*	0.208304	0.0446651		8.97728	1.77e-08	*
Os01g17160.1	OsSubt1 - Putative Subtilisin homologue, expressed	0	0.84	0	0							6.39232	0.0973497
Os01g17170.1	magnesium-protoporphyrin IX monomethyl ester cyclase,chloroplast precursor, putative, expressed	9.34	11.07	9.13	24.02	GO:0009536			-0.0328077	0.953298		0.245161	0.489297		8.92778	3.36e-08	*
Os01g17170.2	magnesium-protoporphyrin IX monomethyl ester cyclase,chloroplast precursor, putative, expressed	1.23	0.84	1.66	1.01	GO:0009536			0.432525	0.701537		-0.550197	0.645103		-0.284303	0.793316
Os01g17190.1	OsCam3 - Calmodulin, expressed	39.98	35.39	31.53	44		GO:0005515;GO:0005509		-0.342553	0.0566882		-0.175937	0.355345		0.138225	0.377182
Os01g17214.1	major facilitator superfamily antiporter, putative, expressed	11.45	22.64	8.63	21.83	GO:0016020			-0.407915	0.279404		0.983526	2.86e-05		0.930965	6.98e-05
Os01g17240.1	transporter, major facilitator family, putative, expressed	118.71	134.85	106.2	157.7	GO:0016020;GO:0009536	GO:0005215	GO:0006810	-0.160658	0.126064		0.183914	0.0469765		0.409741	1.27e-07
Os01g17250.1	BRASSINOSTEROID INSENSITIVE 1-associated receptor kinase 1 precursor, putative, expressed	3.35	2.01	1.16	2.35	GO:0016023			-1.53004	0.0477773		-0.736966	0.306898		-0.5115	0.407378
Os01g17279.1	exonuclease, putative, expressed	7.57	6.04	3.32	4.53				-1.18911	0.00898733		-0.325745	0.444508		-0.740782	0.0781304
Os01g17320.1	PPR repeat domain containing protein, putative, expressed	1.06	2.18	0.83	1.68	GO:0005739			-0.352881	0.810221		1.04026	0.269383		0.664397	0.47666
Os01g17390.1	OsFBX5 - F-box domain containing protein, expressed	384.15	368.15	360.43	335.38	GO:0016023;GO:0005524			-0.0919507	0.108506		-0.0613761	0.293583		-0.195873	6.15e-05
Os01g17396.1	expressed protein	0	0.34	0.5	0.5				5.64386	0.299094		5.08746	0.418742		5.64386	0.232246
Os01g17396.2	expressed protein	0	0.5	0	0							5.64386	0.26224
Os01g17430.1	coatomer subunit beta-1, putative, expressed	5.11	18.95	10.79	25.02				1.0783	0.00343071		1.8908	1.44e-10	*	8.92778	3.35e-08	*
Os01g18050.1	tubulin/FtsZ domain containing protein, putative, expressed	14.62	2.18	9.62	7.89	GO:0043234;GO:0005874;GO:0005198;GO:0003924;GO:0051258			-0.603835	0.0521922		-2.74554	3.37e-13	*	-0.889846	0.00217291
Os01g18060.1	sugar transporter superfamily, putative, expressed	0.7	0	0	0				-6.12928	0.147371		-6.12928	0.136983		-6.12928	0.112466
Os01g18070.1	bacterial transferase hexapeptide domain containing protein, expressed	43.68	46.29	45.8	64.83				0.0683747	0.724925		0.0837277	0.633193		0.569689	6.13e-06
Os01g18080.1	retrotransposon protein, putative, unclassified, expressed	17.97	26.67	22.07	12.93	GO:0016023			0.296496	0.262017		0.569627	0.00766768		-0.474868	0.0654322
Os01g18090.1	expressed protein	0	0.34	0.33	0.84	GO:0009536			5.04439	0.446822		5.08746	0.417733		6.39232	0.0795092
Os01g18100.1	OsRhmbd3 - Putative Rhomboid homologue, expressed	6.52	7.88	8.13	9.74	GO:0016020			0.318383	0.46201		0.273324	0.52482		0.57905	0.11274
Os01g18120.1	cinnamoyl CoA reductase, putative, expressed	10.74	7.38	10.45	3.53				-0.0394911	0.938066		-0.541301	0.138964		8.92778	3.36e-08	*
Os01g18210.1	peptidyl-prolyl cis-trans isomerase, putative, expressed	37.87	33.71	48.79	51.39	GO:0009536	GO:0005515	GO:0006457	0.36553	0.0211602		-0.167879	0.37893		0.440432	0.00206597
Os01g18220.1	expressed protein	0.7	0.67	1.49	1.85				1.08989	0.400751		-0.0631938	0.968202		1.4021	0.170849
Os01g18240.1	MYB family transcription factor, putative, expressed	0.35	0	0.33	0				-0.0848889	0.963818		-5.12928	0.383598		-5.12928	0.341146
Os01g18280.1	SNF7 domain containing protein, putative, expressed	0	0.67	1.16	0.84				6.85798	0.0395947		6.06609	0.164548		6.39232	0.0791402
Os01g18290.1	helix-loop-helix DNA-binding domain containing protein, expressed	14.62	44.95	41.15	61.63				1.49295	1.08e-16	*	1.62038	3.2e-12	*	8.92778	3.35e-08	*
Os01g18320.1	protoporphyrinogenOxidase, chloroplast precursor, putative, expressed	35.76	26.16	63.22	63.15	GO:0009536;GO:0009055	GO:0006779		0.822034	3.83e-10		-0.450984	0.0134628		0.820436	2.88e-10
Os01g18400.1	CHIT10 - Chitinase family protein precursor, expressed	0.7	0.34	0	0.34			GO:0051707	-6.12928	0.146299		-1.04182	0.546817		-1.04182	0.50657
Os01g18660.1	aminotransferase, putative, expressed	0.53	0.5	0.83	0				0.647119	0.703954		-0.0840643	0.970323		-5.72792	0.200204
Os01g18670.1	MDR-like ABC transporter, putative, expressed	0.88	0	0.33	0	GO:0043190;GO:0005524	GO:0006810		-1.41504	0.422766		-6.45943	0.0774726		-6.45943	0.0621129
Os01g18744.1	transferase family protein, putative, expressed	0	0.34	0	0.5							5.08746	0.39692		5.64386	0.225487
Os01g18840.1	IF, putative, expressed	10.57	14.59	21.74	12.93				1.04038	1.86e-05	*	0.465005	0.135622		0.290747	0.347914
Os01g18880.2	ubiquitin carboxyl-terminal hydrolase, family 1, putative, expressed	0	0.34	0	0.34							5.08746	0.405903		5.08746	0.366116
Os01g18970.1	peroxidase precursor, putative	0	0	0.5	1.18	GO:0016023	GO:0004601		5.64386	0.294813					6.88264	0.0253303
Os01g19020.1	peroxidase precursor, putative, expressed	135.09	32.54	169.59	78.76	GO:0016023	GO:0004601		0.32813	1.82e-05		-2.05363	9.26e-86	*	-0.778386	2.63e-19
Os01g19130.1	protein phosphatase 2C, putative, expressed	11.62	6.71	9.29	16.79				-0.32286	0.399219		-0.792225	0.0212318		0.530992	0.0471215
Os01g19140.2	O-sialoglycoprotein endopeptidase, putative, expressed	0	0	0	0.34										5.08746	0.371283
Os01g19170.1	polygalacturonase, putative, expressed	0.7	0	0.33	0				-1.08489	0.555225		-6.12928	0.13616		-6.12928	0.112161
Os01g19220.1	beta-D-xylosidase, putative, expressed	1.41	0.34	3.15	2.02				1.15966	0.144945		-2.05209	0.136595		0.51866	0.538698
Os01g19310.1	retrotransposon protein, putative, unclassified	0	0	0	0.67										6.06609	0.134232
Os01g19400.1	expressed protein	2.11	5.53	3.98	4.53	GO:0005739			0.915525	0.185269		1.39004	0.0120976		1.10227	0.0576296
Os01g19470.1	nodal modulator 1 precursor, putative, expressed	5.64	3.02	2.49	7.73				-1.17955	0.0309506		-0.901147	0.0892226		0.454773	0.269758
Os01g19490.1	pentatricopeptide, putative, expressed	0.7	1.51	1.66	2.52	GO:0005739			1.24576	0.299093		1.10912	0.366806		1.848	0.0398707
Os01g19610.1	plant proteinOf unknown function domain containing protein, expressed	20.43	20.46	14.77	24.02				-0.468019	0.0706749		0.00211694	0.993963		0.233547	0.302746
Os01g19740.1	calvin cycle protein CP12, putative, expressed	1955.44	1950.47	1210.4	1976.35	GO:0009536			-0.692009	0		-0.00367146	0.905909		0.0153452	0.513124
Os01g19760.1	expressed protein	3.17	4.19	2.99	5.37	GO:0016023			-0.0843374	0.92367		0.402467	0.505036		0.760439	0.135859
Os01g19800.1	zinc finger, C3HC4 type, putative, expressed	7.4	5.03	11.78	7.39				0.670742	0.0575584		-0.556967	0.225564		-0.00195091	0.994141
Os01g19840.1	60S ribosomal protein L29-2, putative, expressed	22.02	52.16	38	67.01				0.787185	6.31e-06		1.24413	2.7e-13	*	8.92778	3.36e-08	*
Os01g19850.1	amino acid permease family protein, putative	0.53	0	0.33	0.67				-0.683526	0.757888		-5.72792	0.232892		0.338169	0.833154
Os01g19870.1	hydrolase, actingOn carbon-nitrogen, putative, expressed	0.88	0.5	1.66	1.18				0.915608	0.429491		-0.815575	0.591617		0.423211	0.724611
Os01g19880.1	expressed protein	0.35	0	0.33	0.34				-0.0848889	0.95816		-5.12928	0.373659		-0.0418202	0.961494
Os01g19940.1	expressed protein	38.04	36.56	27.21	19.82				-0.48338	0.006525		-0.0572512	0.778868		-0.94056	4.96e-08
Os01g19970.1	MYB family transcription factor, putative, expressed	0.7	0	0.66	2.18				-0.0848889	0.962606		-6.12928	0.136708		1.6389	0.0844834
Os01g20110.1	expressed protein	17.26	3.52	11.28	9.4	GO:0009536			-0.613665	0.0285881		-2.29379	1.02e-12	*	-0.8767	0.000897033
Os01g20160.1	OsHKT1;5 - Na+ transporter, expressed	0.7	0.34	0	0	GO:0016020			-6.12928	0.146952		-1.04182	0.547618		-6.12928	0.112305
Os01g20206.1	methyltransferase, putative	0.7	3.19	2.16	1.68				1.6256	0.122453		2.18813	0.010199		1.26303	0.229901
Os01g20730.1	expressed protein	0.53	0	0	0	GO:0005739			-5.72792	0.250484		-5.72792	0.232011		-5.72792	0.198261
Os01g20830.1	heavy metal-associated domain containing protein, expressed	104.8	182.15	114.83	148.8				0.131861	0.238406		0.797488	1.99e-11		0.505736	2.94e-10
Os01g20840.1	lipase class 3 family protein, putative, expressed	18.67	41.76	37.17	59.96				0.993417	2.67e-08		1.1614	8.34e-12	*	8.92778	3.35e-08	*
Os01g20860.1	phospholipase D. Active site motif family protein, expressed	0	0	0.33	0.34				5.04439	0.440617					5.08746	0.371609
Os01g20890.1	expressed protein	13.39	15.77	11.45	12.26				-0.225808	0.496865		0.236027	0.415753		-0.127197	0.675464
Os01g20900.5	OsWAK4 -OsWAK receptor-like cytoplasmic kinaseOsWAK-RLCK, expressed	1.06	0.84	1.49	3.86		GO:0004672		0.491248	0.67085		-0.335603	0.805472		1.86454	0.00708942
Os01g20910.1	zinc finger, C3HC4 type domain containing protein, expressed	5.64	10.57	8.8	14.28	GO:0009536			0.641808	0.13099		0.906208	0.0131761		8.92778	3.35e-08	*
Os01g20940.1	PHS1, putative, expressed	2.47	4.36	3.15	5.04				0.350841	0.642644		0.819817	0.186127		1.02891	0.0574486
Os01g21034.1	pectinesterase, putative, expressed	31	4.53	54.1	30.4		GO:0016787		0.80336	1.92e-08		-2.77469	3.45e-28	*	-0.0281969	0.895828
Os01g21120.1	AP2 domain containing protein, expressed	1.06	0	0.33	0				-1.68353	0.303788		-6.72792	0.0429102		-6.72792	0.033716
Os01g21135.1	retrotransposon protein, putative, unclassified, expressed	0	0	0	1.34										7.06609	0.0141598
Os01g21144.1	expressed protein	0.35	0.34	1.16	0	GO:0009536			1.7287	0.284722		-0.0418202	0.971486		-5.12928	0.345929
Os01g21240.1	MLA6 protein, putative, expressed	1.59	1.84	1	2.86				-0.669027	0.538443		0.210679	0.82831		0.846988	0.247291
Os01g21320.1	NAD dependent epimerase/dehydratase family domain containing protein, expressed	15.68	17.95	11.78	18.81				-0.412586	0.187718		0.195058	0.476922		0.262574	0.30734
Os01g21410.1	expressed protein	12.33	10.06	5.14	10.24				-1.26233	0.000216616	*	-0.293542	0.39552		-0.267957	0.375788
Os01g21420.1	pre-mRNA-splicing factor SF2, putative, expressed	36.11	52.67	26.55	32.41				-0.443687	0.016589		0.544583	0.000160568		-0.155959	0.365713
Os01g21560.1	esterase/lipase/thioesterase family protein, putative, expressed	19.73	9.39	7.8	12.6		GO:0003824		-1.33884	3.15e-07	*	-1.07119	2.63e-05	*	-0.646967	0.0076799
Os01g21610.1	uncharacterized aarF domain-containing protein kinase 4, putative, expressed	7.4	5.87	6.8	6.89	GO:0016023			-0.121991	0.815394		-0.334165	0.441271		-0.103021	0.804579
Os01g21630.1	pectinacetylesterase domain containing protein, expressed	1.23	0	0.33	0	GO:0016023			-1.89812	0.216461		-6.94251	0.0240239		-6.94251	0.0181166
Os01g21820.1	preprotein translocase subunit secA, chloroplast precursor, putative, expressed	87.19	83.19	114.83	111.85	GO:0005886;GO:0009507;GO:0005524;GO:0008270;GO:0065002;GO:0006605			0.397265	2.58e-05		-0.0677526	0.591342		0.359331	0.000122967
Os01g21860.1	AGAP010768-PA, putative, expressed	3.17	5.2	2.99	2.86				-0.0843374	0.923966		0.714029	0.204351		-0.148468	0.813758
Os01g21940.1	WD domain, G-beta repeat domain containing protein, expressed	2.99	2.85	2.16	2.86				-0.469114	0.529029		-0.0691836	0.932817		-0.0641303	0.923425
Os01g21960.1	serine/threonine-protein kinase, putative, expressed	1.94	0.5	3.82	1.18	GO:0009536;GO:0005524;GO:0004674	GO:0006468		0.977516	0.164232		-1.95606	0.0793971		-0.71727	0.393553
Os01g21970.1	protein kinase, putative, expressed	0	0	0.66	0		GO:0004713;GO:0005524;GO:0004674	GO:0006468	6.04439	0.187321
Os01g21990.1	CRS2-associated factor 2, chloroplast precursor, putative, expressed	10.22	8.22	10.29	8.4	GO:0009507;GO:0030529;GO:0006397			0.00984779	0.978713		-0.314185	0.410714		-0.282934	0.397131
Os01g22070.1	transposon protein, putative, Mutator sub-class	0.53	0.5	0.83	2.02				0.647119	0.703436		-0.0840643	0.969809		1.93029	0.0623273
Os01g22380.1	expressed protein	0	0	0	0.67	GO:0016023									6.06609	0.13643
Os01g22400.1	OsFBDUF2 - F-box and DUF domain containing protein, expressed	0	0.34	0	0							5.08746	0.400632
Os01g22430.1	OsFBDUF3 - F-box and DUF domain containing protein, expressed	0	1.01	0.66	0				6.04439	0.183378		6.65821	0.0566251
Os01g22480.2	OsFBDUF4 - F-box and DUF domain containing protein, expressed	1.23	1.51	0.66	2.02				-0.89812	0.479745		0.29589	0.800222		0.715697	0.398713
Os01g22490.1	40S ribosomal protein S27a, putative, expressed	108.5	61.39	28.54	33.08	GO:0005840;GO:0003735	GO:0006412		-1.92664	3.7e-12	*	-0.821619	6.08e-17		8.82337	1.19e-07	*
Os01g22500.1	craniofacial development protein 1, putative, expressed	2.29	2.68	1.99	3.02				-0.202579	0.828962		0.226885	0.780609		0.399201	0.546734
Os01g22510.1	cyclase/dehydrase family protein, expressed	55.83	62.39	42.48	20.82	GO:0009536			-0.394257	0.00626354		0.160274	0.274169		8.82337	1.19e-07	*
Os01g22560.1	glycerol-3-phosphate acyltransferase 1, putative, expressed	0	0	0.5	0.5	GO:0016020			5.64386	0.294447					5.64386	0.229085
Os01g22600.1	mitochondrial carrier protein, putative, expressed	16.38	28.01	12.28	18.14				-0.415625	0.169032		0.774007	0.000175802		0.147239	0.565434
Os01g22640.1	GDSL-like lipase/acylhydrolase, putative, expressed	0	0.34	0.33	0	GO:0005739			5.04439	0.438936		5.08746	0.411129
Os01g22870.1	expressed protein	17.26	21.97	14.44	26.87	GO:0016023;GO:0016020			-0.257362	0.407859		0.348102	0.161125		0.638564	0.00181017
Os01g22900.1	neutral/alkaline invertase, putative, expressed	0	0.67	0	0.5							6.06609	0.165116		5.64386	0.231229
Os01g22900.2	neutral/alkaline invertase, putative, expressed	0	0	0.33	0				5.04439	0.432844
Os01g22990.2	acidic leucine-rich nuclear phosphoprotein 32-related protein 1, putative, expressed	1.06	3.35	1	2.02				-0.0840643	0.95794		1.6601	0.0309144		0.930291	0.308761
Os01g23380.1	stripe rust resistance protein Yr10, putative, expressed	2.99	2.85	0.83	2.69		GO:0005524	GO:0006915	-1.84896	0.0299072		-0.0691836	0.932599		-0.152539	0.813532
Os01g23580.1	inorganic H+ pyrophosphatase, putative, expressed	1.23	1.01	0	0.84	GO:0016023;GO:0016020	GO:0009678	GO:0015992	-6.94251	0.0267169		-0.284303	0.814269		-0.550197	0.610536
Os01g23590.1	suppressorOf Mek, putative, expressed	23.78	54.34	56.92	51.73				1.25919	8.05e-18	*	1.19227	4.73e-12	*	8.82337	1.19e-07	*
Os01g23620.1	miro, putative, expressed	11.8	6.71	9.79	8.9	GO:0016023;GO:0005215	GO:0006888		-0.269406	0.442019		-0.814402	0.016858		-0.40691	0.214053
Os01g23630.1	transcription initiation factor IID, 18kD subunit family protein, expressed	4.05	10.57	5.64	6.55	GO:0009536			0.477773	0.405231		1.38398	0.000238721	*	0.693573	0.131188
Os01g23640.1	mov34/MPN/PAD-1 family protein, expressed	27.83	21.97	17.26	30.4				-0.689208	0.000941281		-0.341106	0.117551		0.12743	0.51033
Os01g23710.1	no apical meristem protein, putative, expressed	2.29	5.03	1.83	6.38	GO:0005739			-0.323504	0.717445		1.13521	0.0482008		1.47821	0.00272445
Os01g23740.1	OsPDIL2-2 protein disulfide isomerase PDIL2-2, expressed	20.78	34.89	24.06	34.6	GO:0016023;GO:0005783;GO:0016853;GO:0022900			0.211441	0.406489		0.747618	4e-05		0.735576	4.05e-05
Os01g23850.1	transposon protein, putative, CACTA, En/Spm sub-class, expressed	0.7	0.34	0.33	0.34				-1.08489	0.556241		-1.04182	0.548314		-1.04182	0.507398
Os01g23870.1	expressed protein	1.76	1.34	1.49	1.85	GO:0016020			-0.240263	0.826702		-0.393342	0.692195		0.0719498	0.94826
Os01g23910.1	hypothetical protein	1.76	4.36	1.33	2.52				-0.404149	0.694454		1.30875	0.0392893		0.517848	0.482359
Os01g23990.1	expressed protein	6.16	10.9	4.15	8.73				-0.569819	0.282114		0.823326	0.0219675		0.503051	0.19764
Os01g24020.1	expressed protein	0	0	0	0.5	GO:0005739;GO:0016020									5.64386	0.230682
Os01g24420.1	expressed protein	0	2.01	0.5	1.85				5.64386	0.297872		7.65105	0.0018432		7.53138	0.00235882
Os01g24440.1	glycine-rich protein, putative, expressed	163.63	110.7	144.04	106.14	GO:0009536			-0.183968	0.0292958		-0.563782	2.97e-13		-0.624469	6.41e-16
Os01g24480.1	DUF1399 containing protein, putative, expressed	3.7	3.35	2.16	1.34				-0.776494	0.27504		-0.143364	0.82897		-1.46529	0.0292534
Os01g24490.1	expressed protein	4.4	4.7	3.98	5.37	GO:0016020			-0.144735	0.827799		0.0951572	0.883478		0.287419	0.553469
Os01g24750.1	Ser/Thr protein phosphatase family protein, putative, expressed	28.53	20.97	19.25	14.95				-0.567621	0.00636819		-0.444153	0.0331962		-0.932334	3.69e-06
Os01g24940.1	poly synthetase 2-A, putative, expressed	0.35	0.84	0	0.34	GO:0005634;GO:0005739;GO:0003950	GO:0006471		-5.12928	0.398492		1.26303	0.450192		-0.0418202	0.964498
Os01g24950.1	exocyst complex component 6, putative, expressed	0.53	1.17	1.83	3.36				1.78778	0.132326		1.14244	0.407932		2.6644	0.00183979
Os01g25010.1	flavonol synthase/flavanone 3-hydroxylase, putative, expressed	4.76	31.2	5.97	39.13				0.326769	0.527931		2.71251	3.12e-10	*	8.82337	1.19e-07	*
Os01g25110.1	clathrin adaptor complex small chain domain containing protein	0.88	1.51	1.33	0.84				0.595851	0.64023		0.778973	0.478451		-0.0671142	0.959066
Os01g25270.1	pentatricopeptide repeat protein PPR986-12, putative, expressed	1.06	0.84	0	0.34				-6.72792	0.0479345		-0.335603	0.80581		-1.64046	0.250768
Os01g25320.1	auxilin, putative, expressed	6.34	7.21	5.81	12.43				-0.125945	0.821127		0.185516	0.693065		0.971272	0.00249557
Os01g25386.1	multidrug resistance-associated protein, putative, expressed	59.53	130.32	99.73	176.84	GO:0009536;GO:0016020			0.744411	3.53e-13		1.13037	2.88e-12	*	8.82337	1.18e-07	*
Os01g25440.1	thiamin pyrophosphokinase 1, putative, expressed	0.7	2.18	1.49	2.69	GO:0009536			1.08989	0.400099		1.6389	0.105562		1.94218	0.0262202
Os01g25530.1	pentatricopeptide repeat protein PPR986-12, putative, expressed	13.56	16.27	17.92	14.44				0.402213	0.163302		0.262857	0.376772		0.0907136	0.765545
Os01g25560.1	RALFL7 - Rapid ALkalinization Factor RALF family protein precursor, expressed	0	0	0.33	0.84	GO:0016023			5.04439	0.423043					6.39232	0.0782925
Os01g25600.1	tetratricopeptide repeat domain containing protein, expressed	40.86	76.15	119.31	99.25				1.54595	1.18e-50	*	0.898155	7.11e-12		8.82337	1.19e-07	*
Os01g25600.2	tetratricopeptide repeat domain containing protein, expressed	0	0	0	0.34										5.08746	0.357637
Os01g25610.1	40S ribosomal protein S4, putative, expressed	21.84	34.89	20.58	33.92	GO:0005840;GO:0003723	GO:0006412		-0.0857299	0.761779		0.675841	0.00020226		0.635163	0.000410412
Os01g25740.1	powdery mildew resistance protein PM3F, putative, expressed	0	2.35	0.83	3.19				6.37504	0.111424		7.87652	0.000553475	*	8.82337	1.18e-07	*
Os01g25760.1	powdery mildew resistance protein PM3F, putative, expressed	0.88	0.34	0.66	0.84				-0.415037	0.799767		-1.37197	0.407869		-0.0671142	0.958237
Os01g25810.1	powdery mildew resistance protein PM3A, putative, expressed	0.53	1.51	0.83	3.02				0.647119	0.704472		1.51048	0.233443		2.51048	0.00444194
Os01g25880.1	dephospho-CoA kinase, putative, expressed	13.03	13.92	15.27	14.78	GO:0009507			0.228863	0.462497		0.0953221	0.783337		0.181809	0.520367
Os01g25990.2	expressed protein	22.37	41.93	36.51	18.47	GO:0009536			0.706726	7.56e-05		0.906418	4.33e-08		-0.276381	0.229646
Os01g25990.3	expressed protein	0	0	0	0.34	GO:0009536									5.08746	0.363637
Os01g26000.1	expressed protein	0.7	0.34	1.33	1.51	GO:0009536			0.925999	0.465775		-1.04182	0.548636		1.10912	0.319124
Os01g26020.1	expressed protein	7.57	12.75	11.12	13.44				0.554792	0.137451		0.752132	0.0219234		0.828168	0.00662054
Os01g26039.1	expressed protein	2.82	3.19	2.99	5.37	GO:0009536			0.0844503	0.935294		0.177861	0.818802		0.929227	0.072969
Os01g26120.1	membrane associated DUF588 domain containing protein, putative, expressed	8.81	22.31	7.97	14.11	GO:0016020			-0.144562	0.750369		1.34048	4.58e-08	*	0.679504	0.0212397
Os01g26174.1	OsWAK5 -OsWAK receptor-like protein kinase, expressed	1.06	0.84	0	4.2	GO:0016023			-6.72792	0.047921		-0.335603	0.805607		1.98633	0.0030762
Os01g26210.1	OsWAK6 -OsWAK receptor-like protein kinase, expressed	0.35	0	0	0.67	GO:0016023			-5.12928	0.403666		-5.12928	0.386095		0.936806	0.583849
Os01g26280.1	OsWAK8 -OsWAK receptor-like protein kinase, expressed	0.35	1.01	1.16	3.02	GO:0016023			1.7287	0.283723		1.52893	0.358657		3.10912	0.00165868
Os01g26370.1	expressed protein	0.35	0	0	0				-5.12928	0.405581		-5.12928	0.388097		-5.12928	0.343807
Os01g26940.1	transposon protein, putative, CACTA, En/Spm sub-class, expressed	5.81	6.21	7.63	8.4				0.393145	0.400501		0.0960551	0.857718		0.531851	0.18122
Os01g27040.1	chromatin-remodeling complex ATPase chain, putative, expressed	2.99	5.2	6.31	11.25	GO:0016585;GO:0003677;GO:0005524;GO:0031491	GO:0043044		1.07749	0.0366162		0.798366	0.157147		8.82337	1.19e-07	*
Os01g27050.1	flavin-containing monooxygenase family protein, putative, expressed	1.59	1.17	1.66	1.68				0.0621565	0.964386		-0.442518	0.67889		0.0794345	0.939273
Os01g27120.1	expressed protein	1.06	0.67	1.66	0.34	GO:0016020			0.647119	0.549936		-0.661831	0.620282		-1.64046	0.250656
Os01g27140.1	OsGrx_C7 - glutaredoxin subgroup III, expressed	10.04	64.74	3.82	35.94	GO:0016023			-1.39411	0.00033269	*	2.6889	1.12e-12	*	8.82337	1.19e-07	*
Os01g27170.1	potassium transporter, putative, expressed	0	0	0.5	0	GO:0016023;GO:0016020	GO:0015079	GO:0006813	5.64386	0.293035
Os01g27210.1	glutathione S-transferase, putative, expressed	10.22	6.54	5.31	10.41		GO:0004364		-0.944611	0.0125133		-0.644033	0.085428		0.0265749	0.947472
Os01g27230.1	12-oxophytodienoate reductase, putative, expressed	28.71	27.84	59.41	50.89		GO:0016629;GO:0010181	GO:0009695	1.04915	5.65e-14	*	-0.0443941	0.852932		0.825829	1.64e-08
Os01g27360.1	glutathione S-transferase, putative, expressed	7.22	12.41	3.32	18.31		GO:0004364		-1.12082	0.0166288		0.781432	0.0190181		8.82337	1.18e-07	*
Os01g27490.1	leucoanthocyanidin dioxygenase, putative, expressed	6.69	6.37	12.94	0		GO:0046872;GO:0016740;GO:0008237;GO:0051213	GO:0006508	0.95176	0.00385733		-0.0707128	0.891443		8.82337	1.19e-07	*
Os01g27520.1	tRNA synthetases class II domain containing protein, expressed	0.53	1.17	0.83	1.34	GO:0005737;GO:0004816;GO:0005524;GO:0004815;GO:0006421			0.647119	0.703889		1.14244	0.407742		1.33817	0.268111
Os01g27580.1	transposon protein, putative, Pong sub-class	0	0	0.66	0				6.04439	0.182657
Os01g27720.1	E3 ubiquitin-protein ligase MGRN1, putative, expressed	2.99	3.86	4.31	5.54				0.527542	0.415787		0.368455	0.568438		0.88974	0.0796691
Os01g27730.1	GTPaseOf unknown function domain containing protein, putative, expressed	0.7	3.02	1.16	5.54				0.728698	0.599231		2.10912	0.0154982		8.82337	1.19e-07	*
Os01g27750.1	bifunctional 3-dehydroquinate dehydratase/shikimate dehydrogenase,chloroplast precursor, putative, expressed	1.76	2.85	2.99	4.03				0.76457	0.351436		0.695386	0.394024		1.1952	0.056627
Os01g27860.1	expressed protein	0	1.17	1	0				6.64386	0.0664324		6.87036	0.0331807
Os01g27880.1	sucrose-phosphatase, putative, expressed	3.35	4.7	4.31	9.57		GO:0050307;GO:0000287	GO:0005986	0.363527	0.555752		0.4885	0.406894		8.77149	2.24e-07	*
Os01g27890.1	cytochrome P450, putative, expressed	5.28	4.53	2.16	4.7	GO:0016023	GO:0004497	GO:0022900	-1.28951	0.0236933		-0.221027	0.681611		-0.167877	0.735086
Os01g27990.1	NPL4, putative, expressed	7.4	5.2	5.31	7.39				-0.478813	0.312099		-0.509014	0.267721		-0.00195091	0.994071
Os01g27990.2	NPL4, putative, expressed	0	0.5	0	0.67							5.64386	0.263203		6.06609	0.134178
Os01g28030.1	peroxidase precursor, putative, expressed	69.4	14.93	76	46.69				0.131064	0.355462		-2.21672	1.29e-48	*	-0.571822	2.35e-06
Os01g28134.1	hypothetical protein	0.53	0	0.5	0.34	GO:0016023			-0.0840643	0.967043		-5.72792	0.236776		-0.640458	0.724582
Os01g28280.1	hypothetical protein	1.06	0.34	0.5	1.01				-1.08406	0.44385		-1.64046	0.290084		-0.069709	0.955383
Os01g28300.1	OsFBX7 - F-box domain containing protein, expressed	8.81	7.21	7.63	15.62				-0.207459	0.633543		-0.289143	0.467016		0.826181	0.0030919
Os01g28450.1	SCP-like extracellular protein, expressed	0.53	12.24	0.33	14.28	GO:0005576;GO:0016023			-0.683526	0.756677		4.52947	0.00044353	*	8.77149	2.23e-07	*
Os01g28600.1	exo70 exocyst complex subunit family protein, putative, expressed	0.35	0.34	0	0.34				-5.12928	0.412318		-0.0418202	0.972876		-0.0418202	0.969663
Os01g28630.1	retrotransposon protein, putative, unclassified	0	0	0	0.34										5.08746	0.372189
Os01g28680.10	WD domain, G-beta repeat domain containing protein, expressed	0	0.34	0	0							5.08746	0.410804
Os01g28680.4	WD domain, G-beta repeat domain containing protein, expressed	0.53	0.5	0.83	0.84				0.647119	0.702984		-0.0840643	0.968929		0.664397	0.64154
Os01g28680.8	WD domain, G-beta repeat domain containing protein, expressed	0.7	1.68	1	2.35				0.514573	0.750496		1.26303	0.2691		1.74723	0.0586347
Os01g28730.1	protein kinase domain containing protein, expressed	4.23	4.53	10.29	6.05		GO:0005515		1.28251	0.00080467	*	0.0988534	0.87874		0.516277	0.274719
Os01g28790.1	PRAS-rich protein, putative, expressed	21.49	14.09	9.29	10.92				-1.20991	9.09e-07	*	-0.608994	0.0116063		-0.976693	3.57e-05
Os01g28840.1	C4-dicarboxylate transporter/malic acid transport protein, expressed	0	0	0	0.5	GO:0016020									5.64386	0.231201
Os01g29150.1	cytochrome P450 72A1, putative, expressed	0.53	0.5	1	1.68				0.915936	0.548552		-0.0840643	0.971205		1.6644	0.137344
Os01g29180.1	expressed protein	0	0.5	0	0.34							5.64386	0.264622		5.08746	0.361364
Os01g29230.1	expressed protein	1.59	1.34	0.66	2.35	GO:0016020			-1.26849	0.295118		-0.246794	0.818021		0.563634	0.457064
Os01g29240.1	expressed protein	0.88	1.17	0.83	1.85	GO:0016020			-0.0843922	0.959665		0.410933	0.753426		1.07195	0.270174
Os01g29330.1	expressed protein	0.35	0.5	0	0.84	GO:0009536;GO:0016020			-5.12928	0.40865		0.514573	0.823846		1.26303	0.409875
Os01g29409.1	tRNA methyltransferase, putative, expressed	20.61	19.79	20.41	20.99				-0.0140683	0.965751		-0.0585729	0.83008		0.0263577	0.923122
Os01g29430.1	tetratricopeptide-like helical, putative, expressed	2.11	1.68	1	3.36				-1.07724	0.282796		-0.328782	0.710608		0.671218	0.316303
Os01g29469.1	dual specificity protein phosphatase, putative, expressed	5.81	5.37	4.31	5.37		GO:0008138	GO:0006470	-0.43085	0.429136		-0.113616	0.828368		-0.113616	0.810696
Os01g29820.1	expressed protein	0.35	0.5	0	0				-5.12928	0.395828		0.514573	0.819635		-5.12928	0.337525
Os01g29910.1	retrotransposon protein, putative, unclassified	0.7	0	0	0		GO:0003723;GO:0003964;GO:0003677;GO:0006310		-6.12928	0.146685		-6.12928	0.136309		-6.12928	0.112193
Os01g31110.1	CRS2-associated factor 1, chloroplast precursor, putative, expressed	68.34	34.72	55.43	53.91	GO:0009536			-0.302063	0.0224757		-0.976963	2.25e-14		-0.342177	0.00534693
Os01g31220.2	expressed protein	0	0	0.33	0.84				5.04439	0.432031					6.39232	0.0787262
Os01g31340.1	retrotransposon protein, putative, unclassified	0	0.34	0	0							5.08746	0.408637
Os01g31370.1	glycosyltransferase, putative, expressed	0.53	0	0.5	0				-0.0840643	0.966376		-5.72792	0.236047		-5.72792	0.200602
Os01g31470.1	mov34/MPN/PAD-1 family protein, expressed	1.76	4.86	3.98	8.57				1.17719	0.0856281		1.46538	0.0149799		8.77149	2.24e-07	*
Os01g31494.1	conserved hypothetical protein	0	0	0	0.34										5.08746	0.35949
Os01g31580.1	BZIP protein, putative, expressed	0.88	2.35	2.49	4.03				1.50057	0.110644		1.41709	0.134696		2.1952	0.00202626
Os01g31610.1	tyrosyl-tRNA synthetase, putative, expressed	8.81	6.88	21.57	10.58	GO:0005739;GO:0003723;GO:0005524	GO:0006437		1.29181	2.15e-07	*	-0.356733	0.385713		0.264126	0.423251
Os01g31770.2	oxidoreductase, 2OG-FeOxygenase family protein, putative, expressed	0	0	0	0.34										5.08746	0.351798
Os01g31870.8	natural resistance-associated macrophage protein, putative, expressed	0	0.34	0.83	0.5	GO:0016020			6.37504	0.111995		5.08746	0.406311		5.64386	0.228603
Os01g31940.1	purine permease, putative, expressed	8.1	17.78	4.81	20.99				-0.751885	0.0860754		1.13426	3.27e-05	*	8.71425	4.18e-07	*
Os01g31980.1	MATE efflux family protein, putative, expressed	0.88	3.69	2.49	3.02	GO:0016020			1.50057	0.11079		2.06805	0.00668351		1.77897	0.0252303
Os01g32090.1	PPR repeat domain containing protein, putative, expressed	8.98	14.09	14.27	15.79				0.668198	0.0340241		0.649884	0.0359056		0.814224	0.00339192
Os01g32130.1	expressed protein	1.94	4.19	1.33	4.03				-0.54463	0.572831		1.11089	0.0832654		1.05472	0.0869129
Os01g32170.1	pentatricopeptide, putative, expressed	0.35	2.01	0.83	2.86				1.24576	0.47783		2.52177	0.0338956		3.03059	0.00250901
Os01g32259.1	expressed protein	1.76	3.02	3.65	4.7				1.05232	0.146263		0.778973	0.314766		1.41709	0.0154833
Os01g32280.1	transmembrane protein, putative, expressed	7.4	22.31	34.18	24.69	GO:0016020			2.20756	1.56e-23	*	1.59209	3.2e-10	*	8.71425	4.19e-07	*
Os01g32330.1	heavy metal-associated domain containing protein, expressed	113.78	158.5	105.21	116.55				-0.112975	0.318307		0.478236	9.49e-10		0.034702	0.738258
Os01g32364.1	Os1bglu1 - beta-mannosidase/glucosidase homologue, expressed	4.58	3.69	3.82	3.69	GO:0016023			-0.261775	0.666989		-0.311727	0.588716		-0.311727	0.55282
Os01g32380.1	expressed protein	0.53	0.5	0.66	1.01	GO:0009536			0.316474	0.877746		-0.0840643	0.970911		0.930291	0.475927
Os01g32460.1	expressed protein	6.69	4.03	14.93	25.36				1.15814	0.00014536	*	-0.731226	0.126343		8.71425	4.19e-07	*
Os01g32640.1	OsFBX9 - F-box domain containing protein, expressed	0.53	0	0	0				-5.72792	0.254715		-5.72792	0.236849		-5.72792	0.201002
Os01g32660.3	STE_MEK_ste7_MAP2K.2 - STE kinases include homologs to sterile 7, sterile 11 and sterile 20 from yeast, expressed	0	0	0.33	0		GO:0005515;GO:0005524;GO:0004674	GO:0006468	5.04439	0.445255
Os01g32720.1	expressed protein	4.93	9.39	6.31	13.6				0.356052	0.478373		0.929538	0.0181204		8.71425	4.19e-07	*
Os01g32750.1	TATA binding protein-associated factor, putative, expressed	3.52	5.53	8.63	8.9		GO:0030528	GO:0006350	1.29379	0.00240195		0.651704	0.233328		8.71425	4.19e-07	*
Os01g32770.1	DUF260 domain containing protein, putative, expressed	1.23	2.18	0.33	0				-1.89812	0.216229		0.82567	0.393436		-6.94251	0.0180844
Os01g32780.1	universal stress protein domain containing protein, putative, expressed	3.17	3.86	4.65	8.06				0.552748	0.389293		0.284118	0.664722		1.3463	0.00154305
Os01g32790.1	expressed protein	1.94	3.52	1.83	6.21	GO:0005739			-0.084213	0.942548		0.859519	0.227464		1.67854	0.00106738
Os01g32830.1	expressed protein	20.43	12.24	39.16	24.35	GO:0009536;GO:0016020			0.938692	5.54e-08		-0.739086	0.00274395		0.253233	0.252684
Os01g32864.1	retrotransposon protein, putative, unclassified	0	0.5	0.33	0				5.04439	0.44628		5.64386	0.269596
Os01g32880.1	AP-3 complex subunit delta, putative, expressed	6.52	5.87	4.48	10.41				-0.541373	0.295268		-0.151511	0.762493		0.675026	0.0540604
Os01g32964.1	protein phosphotase protein, putative, expressed	7.93	8.72	7.63	9.91				-0.0556378	0.923515		0.137007	0.752728		0.321564	0.368996
Os01g32980.1	mitochondrial carrier protein, putative, expressed	7.93	11.91	10.95	16.12	GO:0009536;GO:0016020			0.465538	0.223644		0.586781	0.0884133		8.65464	7.83e-07	*
Os01g33000.1	expressed protein	11.62	13.08	6.14	9.4				-0.9203	0.0083648		0.170752	0.611888		-0.305877	0.34897
Os01g33030.1	Brix domain containing protein, putative, expressed	9.69	45.96	17.92	36.95				0.887002	0.00104069		2.24581	0	*	8.65464	7.85e-07	*
Os01g33080.1	fimbrin-like protein 2, putative, expressed	0	0.34	0	0.34							5.08746	0.392089		5.08746	0.353068
Os01g33090.1	expressed protein	1.76	2.35	1.83	2.69	GO:0016023			0.0562682	0.969368		0.417085	0.623741		0.612031	0.389771
Os01g33110.1	receptor-like protein kinase 5 precursor, putative, expressed	2.99	12.75	6.31	11.25				1.07749	0.0365939		2.09228	1.81e-07	*	8.65464	7.85e-07	*
Os01g33204.1	retrotransposon protein, putative, unclassified, expressed	11.8	13.42	10.45	15.45				-0.175284	0.638512		0.185598	0.571634		0.38882	0.170032
Os01g33230.1	UDP-N-acetylglucosamine--N-acetylmuramyl-pyrophosphor yl-undecaprenol N-acetylglucosamine transferase, putative, expressed	1.23	0.5	1.33	1.18				0.112768	0.950733		-1.29866	0.348898		-0.0598715	0.952213
Os01g33410.1	transposon protein, putative, unclassified, expressed	0	0.34	0	0							5.08746	0.406039
Os01g33420.1	glycosyl hydrolase family protein 27, putative, expressed	11.45	3.35	3.82	15.95	GO:0005739			-1.5837	1.55e-05	*	-1.77311	2.1e-06	*	0.478209	0.0829728
Os01g33450.1	expressed protein	0	0	0	0.5	GO:0009536									5.64386	0.225696
Os01g33490.1	OsFBX10 - F-box domain containing protein, expressed	1.94	0.67	1.83	2.86				-0.084213	0.942324		-1.53382	0.14893		0.559958	0.410646
Os01g33514.1	expressed protein	0	1.34	0.66	0.84				6.04439	0.182248		7.06609	0.0190326		6.39232	0.0777925
Os01g33684.2	disease resistance RPP13-like protein 1, putative, expressed	0.35	1.01	0.5	0.5				0.514573	0.836668		1.52893	0.358333		0.514573	0.796395
Os01g33784.1	lipase family protein, putative, expressed	2.82	6.88	2.32	2.69				-0.28157	0.734369		1.28671	0.00746511		-0.068089	0.925877
Os01g34060.1	MYB family transcription factor, putative, expressed	56.36	58.37	84.13	55.42				0.577949	1.94e-07		0.0505555	0.759886		-0.0242649	0.876603
Os01g34080.1	armadillo/beta-catenin-like repeat family protein, expressed	9.16	7.55	4.31	8.06	GO:0009536			-1.08766	0.0072866		-0.278871	0.471488		-0.184568	0.611021
Os01g34190.1	G-patch domain containing protein, expressed	2.11	2.68	5.97	2.69				1.50049	0.00566728		0.34499	0.665554		0.350363	0.627572
Os01g34230.1	retrotransposon protein, putative, Ty3-gypsy subclass	0	0	0	0.34										5.08746	0.354512
Os01g34350.1	RNA-dependent RNA polymerase, putative, expressed	1.94	3.69	2.66	3.19	GO:0005739			0.45537	0.58363		0.927564	0.176992		0.7175	0.2948
Os01g34390.1	prenyltransferase, putative, expressed	16.2	9.06	10.29	10.08	GO:0016020;GO:0005739			-0.654751	0.0237676		-0.838411	0.00294568		-0.684498	0.0115809
Os01g34430.1	expressed protein	2.99	10.23	6.31	9.91				1.07749	0.0365716		1.77459	9.9e-06	*	8.65464	7.83e-07	*
Os01g34560.1	3-ketoacyl-CoA synthase, putative, expressed	1.76	1.68	4.98	1.68	GO:0016020			1.50057	0.0134758		-0.0671142	0.9509		-0.0671142	0.94182
Os01g34610.1	expressed protein	4.58	7.88	6.97	8.4				0.605811	0.219166		0.782848	0.0731524		0.875042	0.0283614
Os01g34630.1	retrotransposon protein, putative, Ty1-copia subclass, expressed	1.23	1.34	0.33	1.51	GO:0016023			-1.89812	0.216114		0.123575	0.931		0.29589	0.774532
Os01g34660.1	RNAse P Rpr2/Rpp21 subunit domain containing protein, expressed	0	1.68	0.5	1.34				5.64386	0.296242		7.39232	0.00602843		7.06609	0.0141715
Os01g34670.1	transposon protein, putative, unclassified, expressed	0	0	0	0.5										5.64386	0.230791
Os01g34730.1	retrotransposon protein, putative, Ty3-gypsy subclass	0	0	0	0.34										5.08746	0.366749
Os01g34780.2	protein binding protein, putative, expressed	6.87	13.59	7.63	12.09				0.151373	0.756296		0.984163	0.00183348		0.815432	0.0115954
Os01g34790.1	expressed protein	6.16	11.74	8.13	7.22				0.400325	0.391676		0.93043	0.0068132		0.229068	0.58342
Os01g34850.1	OsHKT2;3 - Na+ transporter, expressed	3.7	9.56	3.82	8.23	GO:0016020			0.0460474	0.961554		1.36949	0.000584134	*	1.15337	0.00509357
Os01g34860.1	expressed protein	0.53	0.67	0	1.68				-5.72792	0.250821		0.338169	0.851202		1.6644	0.13723
Os01g34870.1	expressed protein	0	0.84	0.33	0				5.04439	0.418521		6.39232	0.0970793
Os01g34930.1	callose synthase, putative, expressed	2.82	2.35	2.66	4.03	GO:0016023;GO:0016020			-0.0842689	0.927402		-0.263034	0.735601		0.515085	0.355482
Os01g34960.1	retrotransposon, putative, centromere-specific	0	0	0.33	0.34	GO:0009536			5.04439	0.431171					5.08746	0.363464
Os01g35040.1	ZOS1-09 - C2H2 zinc finger protein, expressed	4.58	4.86	6.8	3.53				0.570187	0.255397		0.0856087	0.890752		-0.375679	0.466535
Os01g35230.1	1-aminocyclopropane-1-carboxylateOxidase homolog 1, putative, expressed	0.35	0	0	0				-5.12928	0.410887		-5.12928	0.392507		-5.12928	0.346727
Os01g35580.7	expressed protein	0	1.01	0.66	1.18				6.04439	0.186855		6.65821	0.0570895		6.88264	0.025359
Os01g35580.8	expressed protein	0	0	0.66	0.5				6.04439	0.183723					5.64386	0.225409
Os01g35830.1	expressed protein	8.81	14.59	11.78	21.33				0.419126	0.255953		0.727766	0.0160498		8.65464	7.85e-07	*
Os01g35990.1	RNAse P Rpr2/Rpp21 subunit domain containing protein, expressed	1.76	1.68	0.66	2.35				-1.41504	0.222438		-0.0671142	0.950533		0.417085	0.584847
Os01g36070.1	nodulin MtN3 family protein, putative, expressed	2.11	1.84	15.6	4.53	GO:0016023;GO:0016020			2.88623	1.42e-14	*	-0.197537	0.827576		1.10227	0.0576485
Os01g36110.1	conserved hypothetical protein	0.35	0.67	0.83	0.34	GO:0009536			1.24576	0.479841		0.936806	0.623738		-0.0418202	0.969386
Os01g36130.1	conserved hypothetical protein	0	0	0.33	0.84				5.04439	0.427366					6.39232	0.0784967
Os01g36220.1	bZIP transcription factor domain containing protein, expressed	11.98	14.09	14.93	24.02				0.317586	0.33232		0.234044	0.450781		8.65464	7.82e-07	*
Os01g36229.1	expressed protein	7.4	6.88	4.31	8.06				-0.779837	0.0925917		-0.105117	0.822208		0.123255	0.762869
Os01g36240.1	peroxidase precursor, putative, expressed	0.53	0.34	0	1.18				-5.72792	0.251836		-0.640458	0.75439		1.15472	0.367306
Os01g36294.1	cytochrome P450, putative, expressed	0	4.53	0	7.39							8.82337	1.74e-07	*	8.65464	7.84e-07	*
Os01g36370.1	transposon protein, putative, unclassified	0	0	0	0.67										6.06609	0.134793
Os01g36540.1	pentatricopeptide, putative	0.53	1.17	1.33	1.18				1.32736	0.342229		1.14244	0.407365		1.15472	0.367269
Os01g36580.1	auxin-induced protein 5NG4, putative, expressed	0.88	4.03	0.83	2.02	GO:0016020			-0.0843922	0.959962		2.1952	0.00287805		1.19878	0.204827
Os01g36600.1	PPR repeat domain containing protein, putative, expressed	0.35	0.84	0	0.67	GO:0005739			-5.12928	0.411767		1.26303	0.451682		0.936806	0.585018
Os01g36620.1	pectate lyase family protein, expressed	3.17	4.19	4.98	7.89	GO:0009536			0.651663	0.283072		0.402467	0.50529		1.31554	0.00216881
Os01g36630.1	jmjC domain-containing protein 4, putative, expressed	3.87	6.04	4.81	6.89				0.313703	0.600174		0.642215	0.21533		0.83217	0.063481
Os01g36640.1	disease resistance protein RPM1, putative, expressed	1.41	1.34	2.32	5.21	GO:0016023;GO:0006915			0.71843	0.441602		-0.0734622	0.954638		1.88559	0.00126703
Os01g36670.1	expressed protein	6.52	2.68	3.98	4.2				-0.712104	0.157852		-1.28264	0.00949577		-0.634483	0.162373
Os01g36710.1	transposon protein, putative, Pong sub-class	0	0	0	0.34										5.08746	0.354941
Os01g36740.1	expressed protein	0.35	1.17	0.5	0				0.514573	0.836528		1.74108	0.253534		-5.12928	0.336289
Os01g36870.1	phox domain-containing protein, putative, expressed	4.05	3.86	3.82	5.88				-0.0843493	0.909633		-0.0693211	0.919054		0.537894	0.263375
Os01g36930.1	ubiquitin carboxyl-terminal hydrolase 6, putative, expressed	17.26	18.62	25.72	23.85				0.575458	0.00962896		0.109421	0.705118		0.466557	0.0342112
Os01g36940.1	OsFBX13 - F-box domain containing protein, expressed	3.87	5.37	6.14	6.89				0.665905	0.209667		0.472589	0.388424		0.83217	0.0634708
Os01g36950.1	N-rich protein, putative, expressed	0	0	0	0.34										5.08746	0.371754
Os01g36950.3	N-rich protein, putative, expressed	0	0	0.33	0.34				5.04439	0.420674					5.08746	0.355271
Os01g37000.1	carboxyl-terminal peptidase, putative, expressed	0	13.42	0.83	9.24	GO:0016023			6.37504	0.112321		10.3902	1.45e-14	*	8.65464	7.84e-07	*
Os01g37040.1	retrotransposon protein, putative, Ty1-copia subclass, expressed	17.44	13.59	12.78	25.7				-0.448512	0.117703		-0.359855	0.205777		0.559368	0.00773381
Os01g37050.1	ribonuclease III domain protein, putative, expressed	29.59	86.55	22.57	58.28				-0.390703	0.0652853		1.54842	3.43e-12	*	0.977891	4.27e-12
Os01g37120.1	WD domain, G-beta repeat domain containing protein, expressed	9.34	12.08	8.96	14.11				-0.0599238	0.904397		0.371126	0.288372		0.595224	0.0439442
Os01g37460.1	zinc finger family protein, putative, expressed	2.11	1.84	8.13	4.03				1.94601	3.66e-05	*	-0.197537	0.827508		0.933537	0.129692
Os01g37480.1	expressed protein	6.52	5.7	7.14	8.23	GO:0009536			0.131052	0.80711		-0.19391	0.693922		0.33602	0.371541
Os01g37490.1	dynein light chain type 1 domain containing protein, expressed	0.88	0.5	5.31	3.36	GO:0005875		GO:0007017	2.59314	8.94e-05	*	-0.815575	0.590889		1.93289	0.0111222
Os01g37510.1	peptide deformylase, putative, expressed	6.34	1.17	4.65	3.36				-0.447252	0.398972		-2.43797	2.14e-05	*	-0.916022	0.049696
Os01g37560.2	chaperone protein dnaJ 49, putative, expressed	0.35	0.5	0.33	0.5				-0.0848889	0.966819		0.514573	0.823368		0.514573	0.799697
Os01g37600.1	agenet domain containing protein, expressed	0	0	0	1.01										6.65821	0.04471
Os01g37630.1	esterase, putative, expressed	3.17	5.53	3.65	5.71		GO:0003824		0.203414	0.785023		0.802797	0.136188		0.849008	0.0878641
Os01g37650.1	esterase, putative, expressed	0.35	0	0	0.5		GO:0003824		-5.12928	0.397002		-5.12928	0.378974		0.514573	0.796883
Os01g37670.1	OsFBX15 - F-box domain containing protein, expressed	0.35	0.67	0.33	0.67				-0.0848889	0.96829		0.936806	0.623158		0.936806	0.584676
Os01g37690.1	sodium/calcium exchanger protein, putative, expressed	193.22	186.17	99.57	191.29	GO:0016020			-0.956461	0		-0.0536238	0.517381		-0.014483	0.86296
Os01g37690.2	sodium/calcium exchanger protein, putative, expressed	0.35	0	0	0	GO:0016020			-5.12928	0.404143		-5.12928	0.38657		-5.12928	0.342738
Os01g37750.1	glutathione S-transferase, putative, expressed	0	0	0	0.34		GO:0016740								5.08746	0.3715
Os01g37770.1	RWD domain containing protein, expressed	7.93	6.21	2.16	6.21				-1.87629	6.79e-05	*	-0.352728	0.392988		-0.352728	0.356784
Os01g37790.1	expressed protein	8.63	11.74	6.64	14.11				-0.378177	0.399522		0.444	0.211238		0.709286	0.0162165
Os01g37800.1	ras-related protein, putative, expressed	95.29	117.57	157.31	169.96	GO:0016023;GO:0015031			0.723214	1.34e-19		0.303123	0.00131901		0.834799	0
Os01g37820.1	oxidoreductase/ transition metal ion binding protein, putative, expressed	3.35	3.69	5.14	7.89	GO:0009536			0.617607	0.287628		0.13946	0.83607		1.23586	0.00362764
Os01g37842.1	expressed protein	4.23	3.69	3.98	5.88				-0.0878892	0.907175		-0.197037	0.753787		0.475158	0.326246
Os01g37850.1	expressed protein	4.58	5.03	6.14	6.89	GO:0016020			0.422891	0.427571		0.135211	0.82267		0.589156	0.185772
Os01g37860.1	retrotransposon protein, putative, unclassified	0.88	0	0.5	0				-0.815575	0.599754		-6.45943	0.0774562		-6.45943	0.0621029
Os01g37870.2	PPR repeat domain containing protein, putative, expressed	7.22	3.19	8.3	5.04				0.201112	0.656737		-1.17844	0.0105121		-0.518575	0.227107
Os01g37870.4	PPR repeat domain containing protein, putative, expressed	0.35	0.84	0.33	1.01				-0.0848889	0.959459		1.26303	0.449822		1.52893	0.311312
Os01g37960.1	hydrolase, putative, expressed	10.57	7.55	9.96	19.99	GO:0016023			-0.0857577	0.840622		-0.485427	0.192005		0.919303	0.00018151
Os01g37980.1	vesicle transport v-SNARE protein, putative, expressed	18.67	23.31	20.74	15.28				0.151694	0.578972		0.320227	0.187604		-0.289077	0.255463
Os01g38100.1	expressed protein	1.41	0.84	2.49	3.36				0.820451	0.373001		-0.747234	0.50439		1.25277	0.0744454
Os01g38110.1	cytochrome P450, putative, expressed	0.53	1.34	0.33	0	GO:0016023		GO:0022900	-0.683526	0.760931		1.33817	0.311549		-5.72792	0.201353
Os01g38190.1	plant proteinOf unknown function domain containing protein, expressed	0	0.34	0.83	0				6.37504	0.111622		5.08746	0.402048
Os01g38490.1	expressed protein	6.87	8.05	6.14	2.86				-0.162071	0.753148		0.228679	0.595632		-1.26429	0.00578205
Os01g38500.1	DUF538 domain containing protein, putative, expressed	0	0	0.33	0				5.04439	0.44295
Os01g38510.1	protein transport protein Sec61 subunit beta, putative	0	0	0	0.34										5.08746	0.373465
Os01g38530.1	ELF3 protein, putative, expressed	2.47	3.35	3.32	6.55				0.426672	0.554949		0.43965	0.519964		1.40698	0.00347276
Os01g38530.2	ELF3 protein, putative, expressed	1.23	0.34	1	0				-0.298658	0.816723		-1.85505	0.202802		-6.94251	0.0180701
Os01g38560.1	expressed protein	0.35	0.5	0	0				-5.12928	0.396133		0.514573	0.819905		-5.12928	0.337628
Os01g38580.1	beta,beta-carotene 9,10-dioxygenase, putative, expressed	0	0	0	0.84	GO:0009536									6.39232	0.0789936
Os01g38610.1	helix-loop-helix DNA-binding domain containing protein, expressed	11.1	1.68	16.1	10.08	GO:0005634	GO:0030528	GO:0045449	0.536501	0.0706216		-2.72403	3.73e-10	*	-0.139064	0.676671
Os01g38890.1	hypothetical protein	7.22	11.91	17.09	0.84				1.24308	1.15e-05	*	0.722103	0.0342862		8.65464	7.86e-07	*
Os01g38950.1	CK1_CaseinKinase_1.2 - CK1 includes the casein kinase 1 kinases, expressed	16.91	32.37	34.68	45.34				1.03623	2.67e-08	*	0.936781	1.01e-06		8.65464	7.86e-07	*
Os01g38970.1	carbamoyl-phosphate synthase large chain, putative, expressed	28.89	40.92	36.51	33.59		GO:0005524;GO:0004086	GO:0006807	0.337721	0.0766581		0.502236	0.00268432		0.217462	0.243942
Os01g38990.1	mitochondrial carrier protein, putative, expressed	3.17	1.68	3.48	2.69				0.134604	0.864271		-0.916022	0.222694		-0.236877	0.715231
Os01g39010.1	50S ribosomal protein, putative, expressed	18.85	16.1	10.45	22.84				-0.851062	0.00114046		-0.227504	0.411179		0.276998	0.232372
Os01g39060.1	expressed protein	7.93	28.68	5.48	150.81				-0.533145	0.245958		1.85465	3.73e-13	*	8.65464	7.87e-07	*
Os01g39100.1	zinc finger C-x8-C-x5-C-x3-H type family protein, expressed	5.64	1.68	2.49	3.53	GO:0009536			-1.17955	0.0309603		-1.74723	0.00183841		-0.676027	0.170771
Os01g39110.1	ZOS1-10 - C2H2 zinc finger protein, expressed	1.23	2.35	1.99	6.72		GO:0008270		0.69411	0.474298		0.934002	0.303919		8.65464	7.83e-07	*
Os01g39134.1	EF hand family protein, putative, expressed	2.11	0.67	1.33	1.34				-0.665817	0.461736		-1.65501	0.102653		-0.65501	0.412687
Os01g39250.1	OsFtsH4 FtsH protease, homologueOf AtFtsH4, expressed	5.11	8.05	3.82	5.71	GO:0005739			-0.419751	0.443392		0.655665	0.131362		0.160167	0.741627
Os01g39260.1	OsFtsH5 FtsH protease, homologueOf AtFtsH4, expressed	31.53	62.06	29.21	57.44	GO:0005739			-0.110263	0.620743		0.976939	0		0.865331	3.11e-10
Os01g39270.1	NAD binding domainOf 6-phosphogluconate dehydrogenase containing protein, expressed	17.08	15.77	22.57	63.82	GO:0009536			0.402098	0.109192		-0.115125	0.697283		8.59246	1.48e-06	*
Os01g39290.1	harpin-induced protein 1 domain containing protein, expressed	12.51	20.13	30.2	32.92				1.27147	6.75e-10	*	0.686265	0.00607844		8.59246	1.48e-06	*
Os01g39330.1	helix-loop-helix DNA-binding domain containing protein, expressed	3.17	2.35	1.16	2.69	GO:0005634	GO:0030528	GO:0045449	-1.45036	0.0669671		-0.431822	0.537545		-0.236877	0.71506
Os01g39385.1	expressed protein	0	0	0.33	0				5.04439	0.418141
Os01g39780.1	expressed protein	2.29	3.02	1.16	0.5				-0.981223	0.297257		0.399201	0.588255		-2.19535	0.0256651
Os01g39800.2	esterase, putative, expressed	0	0	0	0.34	GO:0009536									5.08746	0.365975
Os01g39830.1	beta-galactosidase, putative, expressed	0.7	0.5	3.48	4.2	GO:0016023;GO:0009341;GO:0005529;GO:0043169	GO:0005975		2.31366	0.00525691		-0.485427	0.777894		8.52748	2.77e-06	*
Os01g39860.1	1-aminocyclopropane-1-carboxylateOxidase protein, putative, expressed	0.88	0	1.16	0				0.398549	0.781058		-6.45943	0.0773576		-6.45943	0.0620628
Os01g39890.1	transposon protein, putative, unclassified, expressed	14.62	22.98	27.38	22.67				0.905179	1.83e-05		0.652435	0.00487911		0.632841	0.00490526
Os01g39960.1	lycopene epsilon cyclase, chloroplast precursor, putative, expressed	88.95	129.15	78.82	108.32	GO:0009536;GO:0055114			-0.174433	0.157348		0.537981	7.52e-10		0.284233	0.00308817
Os01g39970.1	protein kinase domain containing protein, putative, expressed	1.06	1.17	1.99	2.52				0.908704	0.388757		0.142444	0.916582		1.24936	0.133081
Os01g39990.1	expressed protein	0	0	0.33	0.34				5.04439	0.42485					5.08746	0.358645
Os01g40000.1	expressed protein	3.52	3.35	1.66	5.37				-1.08439	0.137226		-0.0714143	0.926144		0.609347	0.225563
Os01g40040.1	hypothetical protein	0	0.34	0	0							5.08746	0.400324
Os01g40050.2	peptidyl-prolyl cis-trans isomerase, putative, expressed	1.94	2.52	4.48	2.02				1.20744	0.057833		0.377367	0.644962		0.0582986	0.955953
Os01g40070.1	expressed protein	9.51	6.54	18.75	29.39				0.979373	0.000209126		-0.540155	0.168047		8.52748	2.78e-06	*
Os01g40094.1	protein phosphatase 2C, putative, expressed	49.14	51.83	88.45	32.75				0.847964	1.41e-14		0.0768895	0.644776		-0.585403	6.23e-05
Os01g40110.1	ZOS1-11 - C2H2 zinc finger protein, expressed	0	2.18	0.5	2.02				5.64386	0.293126		7.76818	0.00101836		7.65821	0.00127477
Os01g40120.1	expressed protein	0.53	2.35	0.5	0				-0.0840643	0.962979		2.1486	0.0350231		-5.72792	0.197799
Os01g40190.1	retrotransposon protein, putative, unclassified, expressed	0	0.5	1.66	1.01				7.37504	0.00741828		5.64386	0.266361		6.65821	0.0449864
Os01g40250.1	down-regulated in metastasis family protein, expressed	2.99	8.55	4.65	9.57				0.637085	0.307024		1.51578	0.000447202	*	8.52748	2.77e-06	*
Os01g40260.1	OsWRKY77 - SuperfamilyOf TFs having WRKY and zinc finger domains, expressed	1.06	3.52	0	8.4	GO:0009536	GO:0003677		-6.72792	0.0478269		1.73151	0.0213635		8.52748	2.78e-06	*
Os01g40310.1	expressed protein	248.35	137.7	122.96	68.02				-1.01419	0	*	-0.850846	6.03e-41		8.52748	2.77e-06	*
Os01g40470.1	vacuolar ATP synthase subunit d, putative, expressed	37.52	29.02	24.89	30.57				-0.592094	0.000776357		-0.370612	0.0396614		-0.295543	0.0891206
Os01g40550.1	hsp20/alpha crystallin family protein, putative, expressed	1.06	4.19	3.32	0				1.64712	0.0379346		1.98289	0.00436124		-6.72792	0.0337341
Os01g40570.1	outer mitochondrial membrane porin, putative, expressed	1.94	2.35	2.49	3.36	GO:0009527;GO:0016021;GO:0005741	GO:0008308	GO:0006820	0.360089	0.67942		0.276604	0.752844		0.792405	0.231306
Os01g40580.1	hypersensitive-induced response protein, putative, expressed	0	0.5	0.33	0		GO:0005515		5.04439	0.447094		5.64386	0.269712
Os01g40590.1	tyrosine protein kinase domain containing protein, putative, expressed	9.69	6.04	5.31	6.05		GO:0004713;GO:0005524;GO:0004674	GO:0006468	-0.867785	0.0266643		-0.681948	0.0772424		-0.679562	0.062016
Os01g40610.1	coiled-coil domain-containing protein, putative, expressed	13.21	22.81	24.23	23.51				0.875164	0.000114359		0.788036	0.000687991		0.831644	0.000190067
Os01g40630.2	uncharacterized protein PA4923, putative, expressed	0.7	0.84	1.33	1.18	GO:0009536;GO:0010083;GO:0010077;GO:0009691;GO:0048832			0.925999	0.466233		0.263034	0.881323		0.75336	0.527986
Os01g40650.1	expressed protein	19.73	20.97	14.6	20.32				-0.434423	0.105118		0.0879359	0.756976		0.0425094	0.870918
Os01g40670.1	single myb histone, putative, expressed	6.16	15.93	10.12	1.51				0.716207	0.0642375		1.37074	4.02e-06	*	8.52748	2.78e-06	*
Os01g40670.2	single myb histone, putative, expressed	5.11	5.53	5.81	6.89				0.185215	0.749027		0.113956	0.831803		0.431181	0.33248
Os01g40690.1	holocarboxylase synthetase, putative, expressed	0	0	0	0.34										5.08746	0.374933
Os01g40700.1	expressed protein	3.35	2.52	3.48	1.68				0.0549262	0.953532		-0.410737	0.547932		-0.9957	0.140786
Os01g40710.1	high light inducible protein, putative, expressed	259.97	188.19	214.23	156.35				-0.279185	4.22e-06		-0.466155	8.33e-15		-0.733566	2.55e-33
Os01g40730.1	hypothetical protein	0	0	0	3.19										8.46352	5.17e-06	*
Os01g40750.1	expressed protein	3.35	12.24	7.3	30.06				1.12374	0.0164737		1.86937	3.75e-07	*	8.46352	5.16e-06	*
Os01g40820.1	peptidase family M41 containing protein, expressed	0	0	0.66	2.52				6.04439	0.186177					8.46352	5.17e-06	*
Os01g40840.1	serine/threonine-protein kinase AFC3, putative, expressed	0.35	0	0	0				-5.12928	0.392847		-5.12928	0.374951		-5.12928	0.335674
Os01g40860.1	aldehyde dehydrogenase, putative, expressed	74.15	58.87	106.54	36.11		GO:0016491	GO:0055114	0.522877	8.01e-08		-0.332914	0.00640726		8.46352	5.17e-06	*
Os01g40870.1	aldehyde dehydrogenase, putative, expressed	5.64	19.29	4.48	4.7		GO:0016491	GO:0055114	-0.332196	0.534322		1.77409	2.9e-10	*	-0.263034	0.576706
Os01g40980.1	helicase, putative, expressed	0.35	0.34	0.33	0				-0.0848889	0.960618		-0.0418202	0.964957		-5.12928	0.337662
Os01g41030.1	ribosomal protein L25, putative, expressed	2.47	3.19	1.33	1.85	GO:0005739			-0.893085	0.32052		0.369045	0.60569		-0.416986	0.570331
Os01g41040.1	SCF apoptosis response protein, putative, expressed	7.4	5.37	4.98	5.04				-0.57138	0.229014		-0.462603	0.3105		-0.554102	0.192146
Os01g41110.1	hypothetical protein	2.64	0.67	2.49	4.03	GO:0005739			-0.0843922	0.930779		-1.9783	0.0309717		0.610242	0.309496
Os01g41145.1	retrotransposon protein, putative, unclassified, expressed	0	0.34	0	0							5.08746	0.414028
Os01g41190.1	glycine-rich protein, putative, expressed	6.34	8.22	6.14	11.76				-0.0462442	0.944		0.374656	0.383987		0.891333	0.00689645
Os01g41190.2	glycine-rich protein, putative, expressed	3.17	6.54	4.48	3.36				0.499016	0.432603		1.04481	0.0330071		0.0839784	0.905773
Os01g41210.1	transposon protein, putative, unclassified, expressed	1.06	1.51	0.33	0				-1.68353	0.303653		0.510484	0.640703		-6.72792	0.0336978
Os01g41240.1	hydrolase, alpha/beta fold family domain containing protein, expressed	20.96	100.3	8.96	52.4				-1.22607	9.55e-07	*	2.25861	0	*	8.39232	9.6e-06	*
Os01g41290.1	OsFBD5 - F-box and FBD domain containing protein, expressed	0	0	0.33	0.5				5.04439	0.433711					5.64386	0.228148
Os01g41420.1	transmembrane amino acid transporter protein, putative, expressed	1.23	0.34	2.99	9.07	GO:0016020	GO:0005275	GO:0006865	1.28149	0.122236		-1.85505	0.202932		8.39232	9.62e-06	*
Os01g41530.1	OsFBL2 - F-box domain and LRR containing protein, expressed	0	0.5	0.66	0.34				6.04439	0.186426		5.64386	0.266742		5.08746	0.368272
Os01g41550.1	aspartic proteinase, putative, expressed	3.7	2.18	5.31	1.51	GO:0016023			0.521187	0.376509		-0.763197	0.263211		-1.29298	0.0497065
Os01g41565.1	ATP-binding domain-containing protein, putative	38.4	48.47	38.83	1.01				0.0160654	0.955286		0.335986	0.0326372		8.39232	9.61e-06	*
Os01g41630.1	serine/threonine protein phosphatase 2A 55 kDa regulatory subunit B, putative, expressed	14.44	16.6	15.43	13.1				0.0956673	0.784213		0.201112	0.482276		-0.140504	0.624764
Os01g41640.1	expressed protein	9.34	11.74	7.8	12.93				-0.259948	0.52089		0.329938	0.364349		0.469228	0.132815
Os01g41660.1	phosphoethanolamine/phosphocholine phosphatase, putative, expressed	1.76	1.84	5.31	8.9				1.59314	0.00676385		0.0641303	0.958544		8.39232	9.59e-06	*
Os01g41710.1	chlorophyll A-B binding protein, putative, expressed	8234.43	11698.8	11215	14081.1	GO:0009535		GO:0015979	0.445689	0		0.506616	1.85e-09		0.774022	1.39e-09
Os01g41750.1	expressed protein	0	0	0	1.34	GO:0016023									7.06609	0.0140641
Os01g41800.1	cytochrome P450, putative, expressed	2.99	4.03	5.14	15.45			GO:0022900	0.781623	0.186283		0.430634	0.487961		8.39232	9.62e-06	*
Os01g41810.1	cytochrome P450 72A1, putative, expressed	0	0.5	0	0			GO:0022900				5.64386	0.266589
Os01g41820.1	cytochrome P450 72A1, putative, expressed	0	0	0	2.69			GO:0022900							8.39232	9.59e-06	*
Os01g41880.1	hyaluronan/mRNA binding family domain containing protein, expressed	10.39	6.54	3.82	5.21				-1.44355	0.00016136	*	-0.667833	0.0709773		-0.99584	0.00484183
Os01g41910.1	receptor-like protein kinase 5 precursor, putative	0	0	0	0.34	GO:0016023									5.08746	0.367598
Os01g41930.1	leucine rich repeat protein, putative, expressed	0.53	0.67	0	0				-5.72792	0.253332		0.338169	0.852437		-5.72792	0.200104
Os01g41950.1	expressed protein	0	0.34	0.33	0.84				5.04439	0.431474		5.08746	0.403519		6.39232	0.0787141
Os01g41990.1	OsCML12 - Calmodulin-related calcium sensor protein, expressed	2.64	2.52	2.49	2.86				-0.0843922	0.930409		-0.0671142	0.936798		0.115477	0.880962
Os01g42010.2	expressed protein	1.06	0.34	0.66	0.34				-0.683526	0.633566		-1.64046	0.289649		-1.64046	0.250319
Os01g42030.1	mitochondrial chaperone BCS1, putative, expressed	0.35	1.34	0.33	1.18				-0.0848889	0.966159		1.93681	0.175868		1.75336	0.217721
Os01g42050.1	DNL zinc finger domain containing protein, putative	0.35	0	0	0	GO:0009536			-5.12928	0.398183		-5.12928	0.380396		-5.12928	0.339082
Os01g42080.1	zinc ion binding protein, putative, expressed	4.23	5.37	7.3	6.72				0.787239	0.0931143		0.344264	0.516436		0.667804	0.135843
Os01g42090.1	nodulin MtN3 family protein, putative, expressed	0.53	0	0.33	0	GO:0016020			-0.683526	0.759575		-5.72792	0.236119		-5.72792	0.200652
Os01g42120.1	expressed protein	2.11	1.68	1.66	4.7				-0.34606	0.710575		-0.328782	0.711112		1.15542	0.0433786
Os01g42190.1	heat shock protein DnaJ, putative, expressed	1.41	0.84	0.5	2.35	GO:0005739			-1.4957	0.264049		-0.747234	0.50434		0.736966	0.362788
Os01g42250.1	expressed protein	0.53	0	0.33	4.03				-0.683526	0.760591		-5.72792	0.237069		8.39232	9.6e-06	*
Os01g42280.1	pentatricopeptide, putative, expressed	16.2	10.23	24.39	9.91				0.590296	0.00995529		-0.663188	0.0194247		-0.709037	0.00891717
Os01g42294.1	inactive receptor kinase At2g26730 precursor, putative, expressed	1.94	0	1.66	0.34	GO:0016023	GO:0005515		-0.224873	0.827614		-7.59991	0.00196928		-2.51245	0.0266025
Os01g42380.1	pleiotropic drug resistance protein, putative, expressed	4.93	7.88	10.12	12.09	GO:0016020			1.03755	0.00677847		0.676608	0.123488		8.39232	9.61e-06	*
Os01g42410.1	pleiotropic drug resistance protein, putative, expressed	0.7	0.84	1.66	5.88	GO:0016020			1.24576	0.299228		0.263034	0.88083		8.39232	9.6e-06	*
Os01g42430.1	vacuolar ATP synthase, putative, expressed	8.98	22.14	36.51	28.38	GO:0016020		GO:0006818	2.0235	1.65e-22	*	1.30187	1.11e-07	*	8.31741	1.8e-05	*
Os01g42460.1	BAH domain containing protein, expressed	9.86	9.39	10.12	10.75				0.0375497	0.946556		-0.0704625	0.862832		0.124677	0.725066
Os01g42470.1	acetyltransferase, GNAT family, putative, expressed	0.53	0.34	0.5	0				-0.0840643	0.963642		-0.640458	0.753736		-5.72792	0.198407
Os01g42500.1	zinc finger, C3HC4 type family protein, expressed	7.75	3.02	4.65	6.89	GO:0016020			-0.736966	0.101663		-1.35965	0.00235733		-0.169692	0.670183
Os01g42520.1	expressed protein	59.71	4.19	53.77	78.93	GO:0016023;GO:0005739			-0.151171	0.3428		-3.83295	2.39e-73	*	0.402601	0.000365923
Os01g42530.1	ras-related protein, putative, expressed	4.93	13.25	6.64	12.26	GO:0005634;GO:0005515;GO:0003924;GO:0006886;GO:0007165			0.429596	0.394878		1.42633	1.75e-05	*	8.31741	1.8e-05	*
Os01g42650.1	cytochrome cOxidase subunit 5B, mitochondrial precursor, putative, expressed	43.86	41.26	41.49	46.52	GO:0005751;GO:0009060			-0.0801422	0.673357		-0.088162	0.620645		0.0849453	0.588791
Os01g42700.1	expressed protein	2.11	1.84	2.49	0.84				0.238903	0.800031		-0.197537	0.826966		-1.32878	0.145383
Os01g42710.1	retrotransposon protein, putative, unclassified, expressed	0.53	0.67	0.5	1.34				-0.0840643	0.964158		0.338169	0.851476		1.33817	0.267815
Os01g42730.1	GDSL-like lipase/acylhydrolase, putative, expressed	17.79	14.42	14.11	17.13	GO:0016023	GO:0003824		-0.334349	0.255686		-0.302995	0.284239		-0.0545414	0.839377
Os01g42770.1	expressed protein	15.5	16.77	12.94	20.82				-0.260431	0.416727		0.113614	0.70958		0.425702	0.0749854
Os01g42780.1	cysteine proteinase EP-B 2 precursor, putative	1.41	0	0.83	0		GO:0004197	GO:0006508	-0.764512	0.511161		-7.13955	0.0130712		-7.13955	0.00960646
Os01g42790.1	xylem cysteine proteinase 2 precursor, putative, expressed	0	0.5	0.33	0.5	GO:0016023	GO:0004197	GO:0006508	5.04439	0.415357		5.64386	0.261175		5.64386	0.223142
Os01g42800.1	MEE18, putative, expressed	5.11	4.36	9.62	7.89				0.912714	0.0207554		-0.228995	0.678812		0.626702	0.127478
Os01g42820.1	RNA recognition motif containing protein, putative, expressed	0	0	0.33	0.34		GO:0005515		5.04439	0.432437					5.08746	0.364576
Os01g42830.1	adaptin ear-binding coat-associated protein 2, putative, expressed	14.09	15.43	9.13	15.11				-0.625985	0.0477543		0.131066	0.677283		0.100832	0.728817
Os01g42840.1	hypothetical protein	0	0	0.33	0				5.04439	0.439617
Os01g42860.1	inhibitor I family protein, putative, expressed	0	0.34	0	0		GO:0004867;GO:0008233	GO:0009611				5.08746	0.407767
Os01g42870.1	transferase family protein, putative, expressed	2.29	4.03	5.14	2.52	GO:0009536			1.16642	0.0453389		0.815432	0.214762		0.138076	0.860714
Os01g42880.1	transferase family protein, putative, expressed	6.52	9.73	8.8	7.39	GO:0009536			0.432632	0.320888		0.577568	0.137476		0.180702	0.662582
Os01g42990.1	PPR repeat domain containing protein, putative	0	0	0.5	0.84				5.64386	0.28761					6.39232	0.0778162
Os01g43010.2	transposon protein, putative, unclassified, expressed	0.53	1.34	1.16	2.52				1.13006	0.440039		1.33817	0.310673		2.24936	0.0172952
Os01g43020.1	CTP synthase, putative, expressed	25.89	36.73	25.39	23.85				-0.0281346	0.928095		0.504564	0.00465469		-0.118406	0.575967
Os01g43030.1	tetratricopeptide repeat domain containing protein, expressed	17.26	21.64	14.93	20.32				-0.209218	0.470549		0.326268	0.200303		0.235468	0.345826
Os01g43040.1	amino acid transporter, putative, expressed	0.35	1.84	0	1.18	GO:0016023;GO:0016020			-5.12928	0.411326		2.39428	0.0525491		1.75336	0.217984
Os01g43050.1	CENP-C1, putative, expressed	0.88	1.68	0.66	2.52				-0.415037	0.800324		0.932886	0.396176		1.51785	0.0775585
Os01g43060.1	expressed protein	5.99	6.71	2.66	2.86				-1.17113	0.0258695		0.163757	0.746328		-1.06654	0.0284182
Os01g43080.1	exonuclease, putative, expressed	3.52	2.52	2.66	2.18				-0.404149	0.553938		-0.482152	0.454376		-0.691247	0.280136
Os01g43090.1	oxidoreductase, aldo/keto reductase family protein, putative, expressed	10.57	16.94	12.45	30.57				0.23617	0.497088		0.680458	0.0141097		8.31741	1.8e-05	*
Os01g43100.1	protein phosphatase 2C, putative, expressed	9.34	7.72	18.59	12.09	GO:0005739			0.993032	0.000185371		-0.274822	0.474125		0.37232	0.245303
Os01g43120.1	DEAD/DEAH box helicase, putative, expressed	40.33	23.48	40.49	52.23				0.00571224	0.975323		-0.780421	3.07e-06		0.373025	0.00891999
Os01g43130.1	DEAD/DEAH box helicase, putative, expressed	5.11	5.87	4.81	7.22				-0.0872864	0.897667		0.200037	0.70295		0.498676	0.24103
Os01g43150.1	OsFtsH9 FtsH protease, homologueOf AtFtsH11, expressed	0.88	0.5	0.66	1.01				-0.415037	0.798655		-0.815575	0.590666		0.19878	0.884968
Os01g43150.2	OsFtsH9 FtsH protease, homologueOf AtFtsH11, expressed	5.28	4.19	7.3	4.03	GO:0016020;GO:0016787	GO:0019538		0.467359	0.337393		-0.333588	0.529542		-0.389758	0.410635
Os01g43160.1	polygalacturonase, putative, expressed	1.59	0.5	1.83	1.68	GO:0016023			0.202817	0.855886		-1.66903	0.172617		0.0794345	0.93941
Os01g43220.1	chitinase domain-containing protein 1 precursor, putative, expressed	1.59	2.01	1.99	2.18				0.323742	0.750245		0.338169	0.718463		0.455301	0.564881
Os01g43230.1	expressed protein	51.43	40.42	42.48	32.24				-0.275826	0.083483		-0.347541	0.021369		-0.673758	2.58e-06
Os01g43240.1	hypothetical protein	0	0	0.33	0				5.04439	0.427863
Os01g43250.1	WD domain, G-beta repeat domain containing protein, expressed	7.22	6.71	4.81	8.73				-0.585962	0.222391		-0.105686	0.82274		0.273983	0.457119
Os01g43270.1	hydroquinone glucosyltransferase, putative	0.35	0.84	1.49	2.52		GO:0016758	GO:0008152	2.08989	0.13834		1.26303	0.450053		2.848	0.0062774
Os01g43280.1	hydroquinone glucosyltransferase, putative, expressed	0.35	0	0.66	0		GO:0016758	GO:0008152	0.915111	0.649452		-5.12928	0.385859		-5.12928	0.342241
Os01g43320.1	transmembrane amino acid transporter protein, putative, expressed	0.7	0.5	1.33	0.5	GO:0016020	GO:0005275	GO:0006865	0.925999	0.466081		-0.485427	0.778558		-0.485427	0.751177
Os01g43330.1	extra-large G-protein-related, putative, expressed	14.44	19.29	23.23	25.02				0.685918	0.00327982		0.417782	0.116722		0.793011	0.000219931
Os01g43350.1	protein kinase family protein, putative, expressed	1.41	0.84	1.49	1.18		GO:0004713;GO:0005524;GO:0004674	GO:0006468	0.0796172	0.957768		-0.747234	0.504441		-0.256908	0.79855
Os01g43360.1	myosin-Ie, putative, expressed	6.16	7.38	9.79	10.92				0.668379	0.0917342		0.26069	0.564284		0.825971	0.0161692
Os01g43380.1	glycosyltransferase family protein 1, putative, expressed	2.82	11.07	10.12	3.19				1.84344	6.51e-06	*	1.97289	8.11e-07	*	0.177861	0.792949
Os01g43410.1	CAMK_CAMK_like.9 - CAMK includes calcium/calmodulin depedent protein kinases, expressed	28.89	42.94	43.15	63.99		GO:0005515		0.57879	0.000381757		0.571752	0.000412063		8.31741	1.8e-05	*
Os01g43420.1	expressed protein	60.77	60.38	38	37.95		GO:0005515		-0.67736	3.46e-07		-0.00928854	0.962995		-0.679259	2.14e-07
Os01g43540.1	suppressorOf G2 alleleOf SKP1, putative, expressed	16.73	34.38	30.53	19.99				0.86779	1.2e-05		1.03913	2.68e-08	*	0.256841	0.303687
Os01g43580.1	kinesin motor domain containing protein, putative, expressed	7.05	5.03	12.78	8.57				0.858193	0.00981167		-0.487065	0.299631		0.281672	0.448225
Os01g43610.1	DUF623 domain containing protein, expressed	1.23	1.68	0.33	1.18				-1.89812	0.215577		0.449803	0.670168		-0.0598715	0.951111
Os01g43630.3	adaptin, putative, expressed	0.53	0.34	0	0				-5.72792	0.254584		-0.640458	0.75649		-5.72792	0.200852
Os01g43650.1	OsWRKY11 - SuperfamilyOf TFs having WRKY and zinc finger domains, expressed	0.35	0.5	0.66	0.5		GO:0003677		0.915111	0.650261		0.514573	0.823164		0.514573	0.79939
Os01g43710.1	cytochrome P450 72A1, putative, expressed	52.84	56.19	42.32	56.09	GO:0016023;GO:0004497;GO:0020037	GO:0022900		-0.320291	0.0368504		0.0886829	0.57152		0.0861131	0.546182
Os01g43740.1	cytochrome P450 72A1, putative, expressed	0	0	0	0.34	GO:0016023	GO:0004497	GO:0022900							5.08746	0.358747
Os01g43750.1	cytochrome P450 72A1, putative, expressed	0	0	0	1.01			GO:0022900							6.65821	0.0445882
Os01g43844.1	cytochrome P450 72A1, putative, expressed	5.11	24.49	5.64	29.89	GO:0016023	GO:0004497	GO:0022900	0.142372	0.81368		2.2608	9.27e-11	*	8.31741	1.8e-05	*
Os01g43851.1	cytochrome P450 72A1, putative, expressed	0	0.34	0	0.67	GO:0016023	GO:0004497	GO:0022900				5.08746	0.405406		6.06609	0.135487
Os01g43870.6	NLI interacting factor-like phosphatase, putative, expressed	0.35	0	0	0		GO:0016791		-5.12928	0.402558		-5.12928	0.384866		-5.12928	0.341711
Os01g43890.1	OsSCP4 - Putative Serine Carboxypeptidase homologue, expressed	0.7	0.34	0.33	0.67	GO:0016023	GO:0004185	GO:0006508	-1.08489	0.557715		-1.04182	0.549604		-0.0631938	0.962332
Os01g43895.1	expressed protein	1.41	3.02	3.48	2.69				1.30339	0.0817327		1.09885	0.164251		0.931911	0.231292
Os01g43910.1	CGMC_MAPKCMGC_2.4 - CGMC includes CDA, MAPK, GSK3, and CLKC kinases, expressed	3.17	6.37	10.95	9.74				1.78838	4.1e-06	*	1.00681	0.0422473		8.31741	1.8e-05	*
Os01g43940.1	oligopeptide transporter, putative	0	0	0	0.34										5.08746	0.361638
Os01g43950.1	expressed protein	0.53	0	0	0				-5.72792	0.250023		-5.72792	0.231555		-5.72792	0.197969
Os01g44050.1	siroheme synthase, putative, expressed	20.61	23.65	23.23	27.37		GO:0008168	GO:0008152	0.172645	0.488709		0.198496	0.394383		0.409251	0.0450812
Os01g44090.1	X8 domain containing protein, expressed	0.35	1.01	2.49	0.34	GO:0016023			2.83072	0.0103605		1.52893	0.35926		-0.0418202	0.966626
Os01g44110.1	serine/threonine-protein kinase, putative, expressed	3.52	1.01	3.82	1.68		GO:0004672;GO:0000166		0.117997	0.882062		-1.80122	0.016221		-1.06711	0.107744
Os01g44120.1	expressed protein	0	0.5	0.5	0				5.64386	0.292447		5.64386	0.2653
Os01g44170.1	conserved hypothetical protein	1.94	3.19	3.15	4.87				0.699295	0.378782		0.7175	0.341908		1.32787	0.0191347
Os01g44200.1	retrotransposon protein, putative, unclassified	0	0	0.33	0				5.04439	0.437215
Os01g44210.1	50S ribosomal protein L31, putative, expressed	246.23	306.43	403.74	566.64	GO:0005840;GO:0009536		GO:0006412	0.71342	7.6e-49		0.315551	9.16e-09		8.31741	1.8e-05	*
Os01g44220.5	glucose-1-phosphate adenylyltransferase large subunit, chloroplast precursor, putative, expressed	0	0	0	0.34	GO:0009501;GO:0009507;GO:0005829;GO:0019252									5.08746	0.372662
Os01g44230.1	transcription factor X1, putative, expressed	11.8	23.65	16.26	42.49				0.46254	0.123293		1.00305	1.27e-05	*	8.2384	3.34e-05	*
Os01g44250.1	CBS domain containing membrane protein, putative, expressed	0.35	1.34	0	2.18				-5.12928	0.394913		1.93681	0.175576		2.6389	0.0161954
Os01g44260.1	dihydroflavonol-4-reductase, putative, expressed	0	0.84	0.66	0		GO:0050662;GO:0003824	GO:0044237	6.04439	0.187898		6.39232	0.0988644
Os01g44390.2	MYB family transcription factor, putative, expressed	0.7	0.34	1.16	1.51	GO:0005739			0.728698	0.598577		-1.04182	0.547244		1.10912	0.318818
Os01g44394.1	mitotic checkpoint protein, putative, expressed	1.23	2.01	0.66	1.85	GO:0009536			-0.89812	0.480207		0.708537	0.440662		0.588867	0.508557
Os01g44430.1	retrotransposon protein, putative, unclassified	0.35	0.67	0.66	2.18				0.915111	0.651759		0.936806	0.623913		2.6389	0.0162345
Os01g44960.1	hydrolase, alpha/beta fold family domain containing protein, expressed	0.35	0	0.83	0		GO:0016787	GO:0006725	1.24576	0.477266		-5.12928	0.376027		-5.12928	0.336391
Os01g44970.1	polygalacturonase, putative, expressed	0	0	0.66	0.34	GO:0005739			6.04439	0.182555					5.08746	0.352253
Os01g44990.1	ercc6 protein, putative, expressed	2.64	8.72	13.94	14.44				2.40062	7.75e-11	*	1.72379	8.04e-05	*	8.2384	3.35e-05	*
Os01g45040.1	Leucine rich repeat N-terminal domain containing protein, putative	0	0.5	0.83	1.01				6.37504	0.11135		5.64386	0.263426		6.65821	0.044611
Os01g45070.1	peptide deformylase, putative, expressed	6.87	7.04	3.98	8.57	GO:0005739			-0.787542	0.104496		0.0352653	0.952483		0.318985	0.38964
Os01g45110.1	anthocyanin 3-O-beta-glucosyltransferase, putative, expressed	0	0	0	0.34		GO:0008194;GO:0016758	GO:0008152							5.08746	0.361569
Os01g45140.1	anthocyanin 3-O-beta-glucosyltransferase, putative, expressed	0	0	0	0.5		GO:0008194;GO:0016758	GO:0008152							5.64386	0.229274
Os01g45200.1	cinnamoyl-CoA reductase-related, putative, expressed	9.51	8.22	10.12	6.38				0.089692	0.84065		-0.210307	0.590538		-0.575889	0.117244
Os01g45250.1	DUF1645 domain containing protein, putative, expressed	7.75	6.71	7.47	5.54				-0.0530881	0.924612		-0.207884	0.634568		-0.48431	0.233591
Os01g45350.1	exostosin family protein, putative, expressed	0	0	0.33	0	GO:0005739			5.04439	0.421976
Os01g45360.1	membrane associated DUF588 domain containing protein, putative, expressed	18.85	12.75	19.91	12.6				0.0789287	0.800278		-0.564067	0.0312595		-0.581141	0.0196984
Os01g45370.1	radical SAM enzyme, putative, expressed	14.8	14.93	11.45	18.81				-0.37025	0.255446		0.012617	0.963523		0.345903	0.174097
Os01g45380.1	protein kinase domain containing protein, expressed	11.1	10.9	12.78	23.01				0.203328	0.557994		-0.0262315	0.955806		8.2384	3.35e-05	*
Os01g45390.2	HD domain containing protein 2, putative, expressed	11.8	20.97	13.28	24.18	GO:0009536			0.170468	0.630703		0.82954	0.000679784		8.2384	3.35e-05	*
Os01g45439.1	expressed protein	8.45	4.53	4.81	5.04	GO:0009536;GO:0016020			-0.812914	0.0563371		-0.89944	0.0302738		-0.745528	0.0580108
Os01g45450.1	AAA family ATPase, putative, expressed	0	1.01	0	0							6.65821	0.0567662
Os01g45470.1	expressed protein	2749.1	1996.93	1705.24	1837.29				-0.688985	0		-0.461176	1e-151		-0.58138	2.61e-231
Os01g45520.1	D-mannose binding lectin family protein	0	0.34	0	0							5.08746	0.399051
Os01g45530.1	single-stranded DNA-binding protein, putative, expressed	0	0.67	0	0.34	GO:0005739						6.06609	0.163702		5.08746	0.365099
Os01g45620.1	CGMC_MAPKCMGC_2.5 - CGMC includes CDA, MAPK, GSK3, and CLKC kinases, expressed	1.59	1.51	1.33	2.35	GO:0005739			-0.257601	0.826268		-0.0744782	0.952216		0.563634	0.457265
Os01g45640.1	tat pathway signal sequence family protein, expressed	0.35	0	0.66	1.01				0.915111	0.649327		-5.12928	0.385527		1.52893	0.31198
Os01g45700.1	expressed protein	3.7	3.86	16.43	11.25				2.15074	3.57e-11	*	0.0610756	0.939692		8.2384	3.34e-05	*
Os01g45750.1	bile acid sodium symporter family protein, putative, expressed	136.15	225.92	305.01	475.44	GO:0016020			1.16366	7.39e-84	*	0.730615	1.55e-11		8.2384	3.34e-05	*
Os01g45830.1	sulfate transporter, putative, expressed	1.23	0	0.5	0.5	GO:0016020			-1.29866	0.362007		-6.94251	0.0238719		-1.29866	0.30362
Os01g45880.2	retrotransposon protein, putative, unclassified, expressed	4.58	10.06	7.47	7.39				0.705761	0.131059		1.13521	0.00276801		0.690227	0.106527
Os01g45900.1	OsFBX20 - F-box domain containing protein, expressed	3.17	4.53	8.13	5.37				1.35877	0.00220624		0.515028	0.391778		0.760439	0.135895
Os01g45910.1	plastidic ATP/ADP-transporter, putative, expressed	4.76	13.25	14.93	18.47	GO:0009536;GO:0016020			1.64918	2.4e-07	*	1.47696	9.54e-06	*	8.15987	6.17e-05	*
Os01g45914.1	expressed protein	62.35	58.54	33.52	41.48				-0.895367	1.65e-11		-0.0909668	0.537784		-0.587974	4.71e-06
Os01g45970.1	expressed protein	2.11	5.53	2.49	4.2				0.238903	0.800517		1.39004	0.0121014		0.993146	0.0991588
Os01g45990.1	potassium channel AKT1, putative, expressed	10.57	9.9	10.45	13.6	GO:0016021;GO:0005739	GO:0005249	GO:0006813	-0.0164724	0.962411		-0.0944749	0.814486		0.363631	0.22502
Os01g46040.1	bromodomain domain containing protein, expressed	0	1.01	0.33	0				5.04439	0.424703		6.65821	0.0567405
Os01g46060.1	NUC189 domain containing protein, expressed	1.06	1.68	0.83	1.68				-0.352881	0.808893		0.664397	0.51899		0.664397	0.476203
Os01g46070.1	lactate/malate dehydrogenase, putative, expressed	9.69	16.77	14.27	22.5	GO:0005739;GO:0030060;GO:0055114;GO:0006099;GO:0006096			0.558417	0.0797897		0.791314	0.00436517		8.15987	6.19e-05	*
Os01g46130.1	expressed protein	0.88	1.34	0.5	1.85	GO:0016023;GO:0005739	GO:0003824		-0.815575	0.599577		0.606658	0.608755		1.07195	0.269936
Os01g46140.1	expressed protein	0.53	0	1.66	1.34	GO:0016023	GO:0003824		1.64712	0.183626		-5.72792	0.235575		1.33817	0.268141
Os01g46169.3	GDSL-like lipase/acylhydrolase, putative, expressed	0.53	1.17	1.33	3.02	GO:0016023;GO:0005739	GO:0003824		1.32736	0.341983		1.14244	0.407129		2.51048	0.00443147
Os01g46350.1	proteinsOf unknown function domain containing protein, expressed	7.57	4.03	25.56	7.56				1.75552	3.99e-13	*	-0.909513	0.0395211		-0.00190707	0.99047
Os01g46370.2	lipase class 3 family protein, putative, expressed	0.88	0	2.82	1.68				1.68012	0.0573044		-6.45943	0.0781866		0.932886	0.353287
Os01g46380.1	ketol-acid reductoisomerase, chloroplast precursor, putative, expressed	13.74	14.76	9.62	28.21	GO:0009536			-0.514273	0.115704		0.103311	0.755168		8.15987	6.19e-05	*
Os01g46400.1	expressed protein	1.76	0.5	4.98	2.86	GO:0016023			1.50057	0.0134856		-1.81558	0.120251		0.70044	0.345536
Os01g46500.1	OsFBX21 - F-box domain containing protein, expressed	0.35	0.67	1.16	2.02				1.7287	0.285042		0.936806	0.62368		2.52893	0.0258467
Os01g46580.1	actin-related protein 2/3 complex subunit 2, putative, expressed	5.99	12.91	10.79	8.9		GO:0005515		0.849067	0.0214919		1.10786	0.000706344	*	0.571249	0.133773
Os01g46590.1	expressed protein	1.59	2.52	4.31	5.37	GO:0016023			1.43866	0.0288844		0.664397	0.40495		1.7559	0.00180857
Os01g46590.2	expressed protein	0	0	0	0.84	GO:0016023									6.39232	0.0794228
Os01g46610.1	dehydrogenase, putative, expressed	10.22	19.46	14.93	22.34			GO:0044262	0.546819	0.0777735		0.929117	0.000278082		8.15987	6.19e-05	*
Os01g46700.1	SET domain containing protein, expressed	11.45	14.42	18.25	19.48				0.672549	0.01285		0.332724	0.294712		0.766646	0.00183542
Os01g46710.1	transposon protein, putative, CACTA, En/Spm sub-class, expressed	20.96	29.18	20.41	26.2				-0.0383625	0.907502		0.477341	0.0199868		0.321928	0.131349
Os01g46720.1	expressed protein	35.93	63.06	32.03	82.63	GO:0009536	GO:0005515		-0.165765	0.42378		0.811536	6.29e-10		8.15987	6.19e-05	*
Os01g46760.1	protein phosphatase 2C, putative, expressed	1.59	1.17	1.33	1.34				-0.257601	0.826127		-0.442518	0.678403		-0.246794	0.798086
Os01g46810.1	viral A-type inclusion protein repeat containing protein, expressed	8.28	5.53	6.64	10.75				-0.318448	0.452567		-0.582351	0.170658		0.376634	0.273311
Os01g46840.1	expressed protein	0.53	0.34	1.16	0.67				1.13006	0.440093		-0.640458	0.754063		0.338169	0.832966
Os01g46932.1	vacuolar protein-sorting-associated protein 25, putative, expressed	14.44	12.41	15.76	19.48	GO:0000814		GO:0016192	0.126197	0.701067		-0.218568	0.473918		0.431923	0.0808257
Os01g46950.1	aldose 1-epimerase, putative, expressed	0.7	0	0.5	0.67				-0.485427	0.784617		-6.12928	0.137386		-0.0631938	0.962055
Os01g46980.1	vacuolar ATP synthase subunit E, putative, expressed	72.04	146.26	145.86	202.03				1.01771	2.58e-32	*	1.02167	7.29e-12	*	8.15987	6.18e-05	*
Os01g47050.1	OsFBK1 - F-box domain and kelch repeat containing protein, expressed	0.53	0.84	0	0.5				-5.72792	0.250947		0.664397	0.678218		-0.0840643	0.963953
Os01g47070.1	glycosyl hydrolase, putative, expressed	18.49	17.11	13.61	47.19	GO:0016023	GO:0016798	GO:0008152	-0.442078	0.111797		-0.111905	0.694123		8.15987	6.18e-05	*
Os01g47080.1	pyruvate kinase, putative, expressed	2.99	3.35	5.81	6.55				0.958393	0.0761651		0.164016	0.822238		1.13135	0.0161006
Os01g47190.1	phosphoglycerate mutase, putative, expressed	28.01	24.15	13.44	31.57				-1.05941	4.26e-07	*	-0.213919	0.350199		0.172612	0.375753
Os01g47200.1	retrotransposon protein, putative, unclassified, expressed	0.35	0.5	1.33	1.85				1.926	0.198835		0.514573	0.82065		2.4021	0.0413138
Os01g47262.1	AMSH-like protease, putative, expressed	0	0.34	0	0							5.08746	0.403474
Os01g47330.1	ribosomal protein L7/L12 C-terminal domain containing protein, expressed	64.99	50.99	200.13	264.51	GO:0005840;GO:0009536	GO:0003735	GO:0006412	1.62265	3.62e-91	*	-0.350003	0.00766251		8.15987	6.18e-05	*
Os01g47340.2	iron-sulfur cluster assembly enzyme ISCU, mitochondrial precursor, putative, expressed	0	0.34	0	0.34	GO:0005739;GO:0005515	GO:0016226					5.08746	0.417781		5.08746	0.376116
Os01g47350.1	enoyl-CoA hydratase/isomerase family protein, putative, expressed	19.73	12.24	36.18	27.21	GO:0005739	GO:0008935	GO:0009234	0.874801	1.16e-06		-0.688787	0.00635199		0.463746	0.0233984
Os01g47370.1	MYB family transcription factor, putative, expressed	1.59	0.5	7.8	4.53	GO:0005739			2.29445	5.4e-06	*	-1.66903	0.17256		1.51048	0.0121329
Os01g47450.1	OsCttP1 - Putative C-terminal processing peptidase homologue, expressed	18.14	12.75	13.61	15.95				-0.414507	0.143914		-0.508677	0.0582479		-0.185618	0.457346
Os01g47470.1	serine/threonine-protein kinase, putative, expressed	3.52	0.34	3.15	3.02		GO:0005524;GO:0004674	GO:0006468	-0.160224	0.829022		-3.37197	0.000279811	*	-0.221027	0.721912
Os01g47510.1	retrotransposon protein, putative, unclassified	0.7	2.18	1.99	2.18				1.50734	0.171302		1.6389	0.105438		1.6389	0.0844454
Os01g47550.1	kinase, pfkB family, putative, expressed	0.53	4.7	3.82	7.89				2.84951	0.000684827	*	3.1486	0.000470454	*	8.15987	6.2e-05	*
Os01g47560.1	OsWRKY16 - SuperfamilyOf TFs having WRKY and zinc finger domains, expressed	7.75	8.55	7.3	9.74				-0.0862998	0.865771		0.141728	0.750883		0.329725	0.36278
Os01g47570.1	expressed protein	0.35	0.84	0.83	1.18				1.24576	0.477061		1.26303	0.449729		1.75336	0.217225
Os01g47600.1	HMG1/2, putative, expressed	1.76	5.03	1.66	6.38	GO:0009536			-0.0843922	0.945146		1.51498	0.0106522		8.15987	6.18e-05	*
Os01g47610.1	lipase class 3 family protein, putative, expressed	0.7	2.35	2.16	1.34				1.6256	0.122347		1.74723	0.0747765		0.936806	0.392812
Os01g47620.1	expressed protein	8.63	8.22	5.97	9.24				-0.53163	0.221455		-0.0702222	0.874731		0.0985323	0.796113
Os01g47630.2	expressed protein	0.53	0.5	2.32	1.51	GO:0009536			2.13006	0.0420735		-0.0840643	0.968637		1.51048	0.196456
Os01g47650.1	vacuolar protein sorting-associated protein 16, putative, expressed	9.69	19.79	15.43	20.32				0.671169	0.0250679		1.0302	5.19e-05	*	8.15987	6.2e-05	*
Os01g47660.1	60S ribosomal protein L18a, putative, expressed	43.51	33.71	22.24	36.44				-0.96819	2.6e-09		-0.36817	0.0260863		-0.255824	0.114343
Os01g47680.1	60S ribosomal protein L18a-1, putative, expressed	10.39	10.4	10.12	13.77				-0.0379864	0.9414		0.00138787	0.999484		0.406333	0.178415
Os01g47690.1	metallo-beta-lactamase family protein, putative, expressed	3.17	3.52	3.15	7.56	GO:0005739			-0.00913101	0.986265		0.151093	0.828434		1.2539	0.00414222
Os01g47730.1	ras-related protein, putative, expressed	11.27	15.77	10.79	18.98		GO:0005525;GO:0003677;GO:0006886;GO:0007264;GO:0006355		-0.0627927	0.88202		0.484695	0.100803		0.751992	0.00260362
Os01g47750.1	splicing factor U2AF 35 kDa subunit, putative	1.23	1.17	1.99	2.02				0.69411	0.474143		-0.0721498	0.957178		0.715697	0.398785
Os01g47760.1	OsGrx_I1 - glutaredoxin subgroup III, expressed	28.36	34.05	34.35	66		GO:0005515		0.276453	0.178314		0.263797	0.184648		8.15987	6.2e-05	*
Os01g47780.1	fasciclin domain containing protein, expressed	4.05	1.01	9.29	8.9	GO:0016023			1.19776	0.00311508		-2.00357	0.0044063		1.13588	0.00391436
Os01g47800.1	AAA-type ATPase family protein, putative, expressed	0.53	0.67	1.49	15.28				1.49125	0.256322		0.338169	0.851887		8.07146	0.00011371	*
Os01g47820.1	S-locus-like receptor protein kinase, putative, expressed	0.35	0	0	0		GO:0005529;GO:0004713;GO:0005524;GO:0004674	GO:0006468	-5.12928	0.405474		-5.12928	0.388002		-5.12928	0.343771
Os01g47900.1	S-locus-like receptor protein kinase, putative, expressed	3.35	2.18	3.15	4.2	GO:0005739;GO:0004713;GO:0005524;GO:0004674	GO:0006468		-0.0888093	0.920635		-0.619833	0.378792		0.326228	0.554511
Os01g48000.1	S-locus-like receptor protein kinase, putative, expressed	0.7	0.84	1	1.85	GO:0005739;GO:0004713;GO:0005524;GO:0004674	GO:0006468		0.514573	0.751173		0.263034	0.880058		1.4021	0.170675
Os01g48010.1	expressed protein	0	0	0.33	0		GO:0005529;GO:0004713;GO:0005524;GO:0004674	GO:0006468	5.04439	0.434531
Os01g48060.2	auxin response factor, putative, expressed	0.35	0	0.5	0		GO:0003677	GO:0006355	0.514573	0.836947		-5.12928	0.37829		-5.12928	0.337766
Os01g48120.1	hypothetical protein	1.76	3.19	1.16	4.7				-0.601451	0.557042		0.857981	0.255847		1.41709	0.0154801
Os01g48180.1	DDT domain containing protein, putative, expressed	13.39	16.44	17.42	10.41				0.379589	0.196792		0.296054	0.323493		-0.363186	0.22999
Os01g48200.1	callose synthase, putative, expressed	8.45	10.9	8.13	18.98	GO:0016020			-0.055696	0.916413		0.367305	0.327596		8.07146	0.00011387	*
Os01g48210.1	PAP/25A associated domain containing protein, putative, expressed	7.05	19.29	13.44	17.97				0.930838	0.00378285		1.45216	6.97e-08	*	8.07146	0.000114071	*
Os01g48220.1	proteinOf unknown function DUF1421 domain containing protein, expressed	3.35	3.86	8.3	8.06				1.30895	0.00270293		0.20444	0.760608		1.26662	0.00263389
Os01g48250.1	OsFBDUF5 - F-box and DUF domain containing protein, expressed	1.59	2.68	1.66	3.36				0.0621565	0.964015		0.753206	0.366194		1.07943	0.116309
Os01g48270.1	AAA-type ATPase family protein, putative, expressed	26.77	19.29	19.08	23.34				-0.488556	0.026187		-0.472764	0.0280133		-0.197813	0.348099
Os01g48280.1	ubiquitin-conjugating enzyme, putative, expressed	0.53	0.34	0	0.67		GO:0005515;GO:0004842;GO:0019941;GO:0051246		-5.72792	0.254064		-0.640458	0.755635		0.338169	0.834409
Os01g48300.1	ATP synthase protein I related, putative, expressed	0	0	0.33	0				5.04439	0.437579
Os01g48300.2	ATP synthase protein I related, putative, expressed	53.37	61.39	58.91	108.32				0.142484	0.386463		0.201975	0.162909		8.07146	0.00011399	*
Os01g48300.4	ATP synthase protein I related, putative, expressed	20.26	31.7	19.91	37.45				-0.025141	0.948395		0.645849	0.000776528		0.886332	3.28e-07
Os01g48310.1	expressed protein	4.23	8.89	7.3	6.72				0.787239	0.0930708		1.07153	0.00851138		0.667804	0.135807
Os01g48320.1	transcription factor like protein, putative, expressed	14.97	23.82	29.37	36.28				0.972269	1.79e-06		0.670099	0.00314815		8.07146	0.000114232	*
Os01g48330.1	protein kinase domain containing protein, expressed	8.81	8.05	5.64	9.4				-0.643447	0.127161		-0.130153	0.762051		0.0935187	0.800787
Os01g48370.1	OsFBT1 - F-box and tubby domain containing protein, expressed	17.61	18.95	33.19	39.97				0.914354	1.38e-06		0.105803	0.713185		8.07146	0.00011395	*
Os01g48380.1	PPR repeat domain containing protein, putative, expressed	20.43	51.16	41.65	40.81	GO:0009536			1.02763	9.96e-10	*	1.32433	2.48e-12	*	0.998234	2.68e-09
Os01g48420.1	peroxiredoxin, putative, expressed	451.78	372.85	437.1	415.66		GO:0016491	GO:0045454	-0.047657	0.399102		-0.277025	5.08e-10		-0.120216	0.00948233
Os01g48444.1	OsIAA5 - Auxin-responsive Aux/IAA gene family member, expressed	13.56	19.29	13.61	20.82	GO:0005634;GO:0009536;GO:0009733;GO:0006417			0.00530989	0.989393		0.508496	0.0512976		0.618613	0.00879466
Os01g48446.1	no apical meristem protein, putative, expressed	3.87	3.02	5.14	8.06				0.409435	0.463638		-0.357785	0.568045		1.05845	0.010595
Os01g48500.1	expressed protein	39.98	19.62	18.59	21.5				-1.10475	1.52e-10	*	-1.02695	1.98e-09	*	-0.894942	8.62e-08
Os01g48530.1	expressed protein	0.35	0	0	0				-5.12928	0.404249		-5.12928	0.386665		-5.12928	0.342773
Os01g48550.1	expressed protein	0	0	0	0.5										5.64386	0.225435
Os01g48610.1	expressed protein	1.41	5.37	1.99	5.71	GO:0016023;GO:0016020			0.497073	0.612669		1.92923	0.00121999		8.07146	0.00011379	*
Os01g48620.1	expressed protein	0.35	8.22	0.83	8.9	GO:0016023;GO:0016020			1.24576	0.478756		4.55371	0.000682589	*	8.07146	0.000114272	*
Os01g48640.1	expressed protein	2.47	7.72	1.66	10.24	GO:0016023;GO:0016020			-0.573328	0.490829		1.64409	0.00040092	*	8.07146	0.00011383	*
Os01g48660.1	expressed protein	0	0	0.33	0	GO:0044464			5.04439	0.431829
Os01g48680.1	two pore calcium channel protein 1, putative, expressed	0.7	1.17	1.33	3.36	GO:0016021;GO:0005244;GO:0005509;GO:0006816			0.925999	0.466182		0.741082	0.568999		2.26303	0.00469648
Os01g48680.2	two pore calcium channel protein 1, putative, expressed	0	0.34	0	0	GO:0016021;GO:0005244;GO:0005509;GO:0006816						5.08746	0.407904
Os01g48700.1	transcription factor Dp, putative, expressed	0.53	1.01	0	0.84		GO:0005515	GO:0051726	-5.72792	0.252262		0.930291	0.519767		0.664397	0.641905
Os01g48720.1	RNA polymerase III subunit RPC82 family protein, putative, expressed	3.7	5.87	5.31	7.22				0.521187	0.376562		0.665835	0.203138		0.964474	0.0273218
Os01g48750.1	aspartic proteinase nepenthesin-2 precursor, putative, expressed	0	0.34	0	0							5.08746	0.394596
Os01g48770.2	60S ribosomal protein L37a, putative, expressed	30.12	40.09	30.37	52.4				0.0119251	0.966556		0.412521	0.0167373		0.798845	2.65e-08
Os01g48790.3	YT521-B-like family domain containing protein, expressed	0	0.67	0.83	0.5				6.37504	0.112572		6.06609	0.164917		5.64386	0.230928
Os01g48800.1	purine permease, putative, expressed	0	0	0.33	0	GO:0016020			5.04439	0.418998
Os01g48810.1	transcription initiation factor TFIID subunit 11, putative, expressed	10.57	17.95	12.94	19.99				0.291862	0.407632		0.764008	0.00423445		0.919303	0.000181571
Os01g48820.1	expressed protein	15.68	18.95	16.1	17.47				0.0381351	0.92506		0.273272	0.325478		0.155954	0.54845
Os01g48830.2	expressed protein	26.24	27.34	29.7	11.92				0.178695	0.439958		0.0592455	0.813949		8.07146	0.000114111	*
Os01g48850.1	auxin-responsive protein, putative, expressed	2.11	3.19	3.65	3.86	GO:0016023;GO:0016020			0.790653	0.279274		0.596313	0.393327		0.871358	0.163143
Os01g48874.1	wax synthase, putative, expressed	6.52	19.29	11.78	21.33				0.853396	0.0144721		1.56491	1.02e-08	*	8.07146	0.000114151	*
Os01g48900.1	dynamin-related protein 1A, putative	0	0	0	0.34	GO:0005737;GO:0005874;GO:0003774;GO:0003924;GO:0051301									5.08746	0.351733
Os01g48910.1	AMP-binding enzyme, putative, expressed	1.06	1.17	0.5	1.01				-1.08406	0.443948		0.142444	0.918383		-0.069709	0.955728
Os01g48950.1	expressed protein	4.76	9.56	1.83	10.08				-1.37912	0.024198		1.00605	0.0096709		1.08246	0.00298761
Os01g48960.1	glutamate synthase, chloroplast precursor, putative, expressed	4.4	5.53	6.14	5.71				0.480735	0.377659		0.329776	0.528323		0.375987	0.415089
Os01g48980.1	GPI transamidase component family protein, putative, expressed	5.64	15.6	10.12	18.31				0.843442	0.0276218		1.46778	1.36e-06	*	8.07146	0.000114031	*
Os01g48990.1	uncharacterized kinase mug58, putative, expressed	0.35	0.34	0.66	0.34	GO:0009536			0.915111	0.646359		-0.0418202	0.963302		-0.0418202	0.961903
Os01g49000.1	katanin p60 ATPase-containing subunit, putative, expressed	19.37	8.89	13.28	2.02		GO:0005524;GO:0005515		-0.544569	0.0391689		-1.12357	1.37e-05	*	8.07146	0.00011391	*
Os01g49026.2	transmembrane protein 93, putative, expressed	0	0.34	0.5	0.5				5.64386	0.294355		5.08746	0.407402		5.64386	0.228951
Os01g49030.1	expressed protein	6.16	4.36	3.98	6.72				-0.630162	0.232178		-0.498602	0.325843		0.125531	0.78694
Os01g49120.1	MATE efflux family protein, putative, expressed	12.86	15.26	12.28	10.41	GO:0016020			-0.0665801	0.866442		0.246864	0.400134		-0.304921	0.33447
Os01g49150.1	anti-silencing protein, ASF1-like domain containing protein, expressed	0	0.34	0	0	GO:0016023						5.08746	0.405361
Os01g49160.1	MYB family transcription factor, putative, expressed	0	0	0	0.34										5.08746	0.374749
Os01g49180.1	ATP dependent DNA ligase family protein, putative, expressed	2.82	4.53	7.3	12.09				1.3722	0.0037867		0.683816	0.262745		8.07146	0.00011375	*
Os01g49190.1	ATP synthase, putative, expressed	26.24	22.31	21.9	36.44	GO:0005754;GO:0046933;GO:0005524;GO:0046961	GO:0015986		-0.260837	0.282661		-0.234077	0.312955		0.473755	0.00618429
Os01g49210.1	expressed protein	0.53	1.01	0.5	7.56				-0.0840643	0.964232		0.930291	0.51956		8.07146	0.000114192	*
Os01g49219.1	expressed protein	0.35	2.18	1.49	18.64				2.08989	0.138687		2.6389	0.0218824		7.97728	0.000207956	*
Os01g49230.1	limonoid UDP-glucosyltransferase, putative, expressed	2.29	1.84	3.48	12.93				0.60374	0.406696		-0.315642	0.719004		7.97728	0.000207343	*
Os01g49250.1	methyltransferase, putative, expressed	1.76	1.84	1.83	2.02				0.0562682	0.969146		0.0641303	0.95847		0.19878	0.819795
Os01g49260.1	expressed protein	0	0.5	0.5	0.5				5.64386	0.295779		5.64386	0.267277		5.64386	0.229922
Os01g49280.1	zinc finger family protein, putative, expressed	0.7	1.01	0	1.51				-6.12928	0.14627		0.528928	0.72072		1.10912	0.318682
Os01g49290.1	WD repeat-containing protein, putative, expressed	29.77	33.38	20.58	31.74				-0.532616	0.00900778		0.165125	0.397469		0.0924429	0.63305
Os01g49320.1	glycosyl hydrolase, putative, expressed	0	0.67	0	1.01	GO:0016023	GO:0016787					6.06609	0.164293		6.65821	0.0450793
Os01g49330.1	formyl transferase, putative, expressed	14.44	11.91	17.92	15.11	GO:0005739	GO:0016740		0.3115	0.287904		-0.277897	0.376231		0.0654329	0.82408
Os01g49340.1	arginine/serine-rich coiled-coil protein 1, putative, expressed	1.94	5.7	5.31	7.39				1.45266	0.0123687		1.55491	0.00470234		7.97728	0.000207479	*
Os01g49350.1	DUF292 domain containing protein, expressed	14.44	20.97	17.26	21.33				0.257362	0.392721		0.538256	0.0299005		0.562813	0.0160069
Os01g49410.1	expressed protein	8.81	17.78	27.55	24.52				1.64484	6.16e-13	*	1.01304	0.000179342	*	7.97728	0.000208299	*
Os01g49440.1	expressed protein	0.35	0	0.5	0				0.514573	0.84144		-5.12928	0.393096		-5.12928	0.347091
Os01g49470.1	E3 ubiquitin ligase, putative, expressed	11.45	12.58	11.28	9.57				-0.0215805	0.964928		0.135784	0.700376		-0.258757	0.410644
Os01g49490.1	expressed protein	4.93	7.72	4.65	8.57				-0.0843569	0.899964		0.647013	0.14721		0.797708	0.0434198
Os01g49510.1	OsPOP3 - Putative ProlylOligopeptidase homologue, expressed	6.87	6.71	9.29	10.58				0.435368	0.29913		-0.0339973	0.951778		0.622958	0.073673
Os01g49529.2	OsWAK10d -OsWAK receptor-like cytoplasmic kinaseOsWAK-RLCK, expressed	0	0	0	0.34	GO:0016023									5.08746	0.358915
Os01g49529.3	OsWAK10d -OsWAK receptor-like cytoplasmic kinaseOsWAK-RLCK, expressed	0.7	0	0.5	0.67	GO:0016023			-0.485427	0.785376		-6.12928	0.13769		-0.0631938	0.96247
Os01g49580.1	Protein kinase domain containing protein, expressed	0	2.18	1.83	1.68	GO:0016023			7.5157	0.00412601		7.76818	0.00101657		7.39232	0.00427904
Os01g49614.1	Protein kinase domain containing protein, expressed	2.47	1.01	0.5	1.18	GO:0016023			-2.30451	0.0234738		-1.29016	0.147802		-1.06572	0.1917
Os01g49614.2	Protein kinase domain containing protein, expressed	1.94	3.35	3.48	5.88	GO:0016023			0.843031	0.255478		0.788104	0.271423		1.59976	0.00230347
Os01g49614.3	Protein kinase domain containing protein, expressed	0	0	0	0.34	GO:0016023									5.08746	0.36902
Os01g49680.1	DNA repair helicase XPB2, putative, expressed	17.08	43.11	38.66	46.69				1.17853	3.86e-11	*	1.33571	1.63e-12	*	7.97728	0.000207547	*
Os01g49690.1	Ser/Thr protein phosphatase family protein, putative, expressed	62.7	41.43	38.83	27.88	GO:0008287;GO:0005737;GO:0005634;GO:0030145;GO:0043565;GO:0004722;GO:0046983;GO:0003700;GO:0005506;GO:0006355			-0.691294	1.21e-07		-0.59779	4.34e-06		7.97728	0.00020823	*
Os01g49710.1	glutathione S-transferase, putative, expressed	0.53	0.84	1.83	4.7	GO:0005739			1.78778	0.132046		0.664397	0.678401		7.97728	0.000208368	*
Os01g49740.1	expressed protein	16.56	20.8	18.09	31.07				0.12749	0.671628		0.328881	0.205737		0.90782	2.44e-06
Os01g49830.1	B3 DNA binding domain containing protein, expressed	19.55	31.7	23.56	29.22	GO:0005634	GO:0003700	GO:0006355	0.269171	0.287737		0.697314	0.00028285		0.579788	0.00297215
Os01g49890.1	threonine synthase, chloroplast precursor, putative, expressed	14.97	42.77	15.43	38.96	GO:0009536			0.0436638	0.913732		1.51452	0	*	7.97728	0.000207683	*
Os01g49900.1	peptidyl-tRNA hydrolase, mitochondrial precursor protein, putative, expressed	21.49	26.33	32.53	38.63	GO:0005739	GO:0004672		0.598105	0.00186593		0.293042	0.200864		0.846056	6.55e-07
Os01g49910.1	expressed protein	0	0	0	0.34										5.08746	0.372625
Os01g49920.1	protein kinase, putative, expressed	24.13	7.72	26.72	16.29				0.147092	0.536246		-1.64416	1.38e-11	*	-0.566841	0.0089078
Os01g49930.1	expressed protein	10.22	7.72	7.47	9.4	GO:0009536			-0.452215	0.255237		-0.404722	0.287352		-0.120663	0.735832
Os01g50000.1	expressed protein	0.53	1.34	0	0.67	GO:0009536			-5.72792	0.252091		1.33817	0.311006		0.338169	0.833655
Os01g50010.1	clathrin assembly protein, putative, expressed	0.35	1.51	1.66	2.86				2.24576	0.0930874		2.10912	0.121926		3.03059	0.00251218
Os01g50030.1	CPuORF25 - conserved peptide uORF-containing transcript, expressed	4.76	6.88	5.64	26.2		GO:0000234	GO:0008152	0.244734	0.656146		0.531447	0.269678		7.97728	0.000208162	*
Os01g50040.1	DNA binding protein, putative, expressed	5.11	10.06	4.48	7.39				-0.189825	0.753137		0.977235	0.00953107		0.532251	0.211327
Os01g50050.1	polyprenyl synthetase, putative, expressed	37.34	40.92	21.9	34.6	GO:0005737;GO:0004161;GO:0006695			-0.769791	1.15e-05		0.132084	0.457969		-0.10995	0.527668
Os01g50050.2	polyprenyl synthetase, putative, expressed	0	0	0	0.67	GO:0005737;GO:0004161;GO:0006695									6.06609	0.135176
Os01g50060.1	1-aminocyclopropane-1-carboxylate deaminase, putative, expressed	0.53	1.01	3.15	4.03				2.57129	0.0047235		0.930291	0.52013		7.97728	0.000207888	*
Os01g50080.1	MDR-like ABC transporter, putative, expressed	42.27	41.6	71.36	21.66				0.755482	6.61e-10		-0.0230506	0.913958		-0.964601	3.6e-09
Os01g50100.1	ABC transporter, ATP-binding protein, putative, expressed	1.41	2.52	1.99	2.52				0.497073	0.612128		0.837729	0.337348		0.837729	0.291084
Os01g50120.1	expressed protein	1.41	1.01	1.66	5.37				0.235488	0.835548		-0.48134	0.664692		7.97728	0.000208093	*
Os01g50120.2	expressed protein	0.88	2.01	1.16	0.5				0.398549	0.781953		1.19162	0.239864		-0.815575	0.553785
Os01g50160.1	MDR-like ABC transporter, putative, expressed	1.41	2.01	2.99	2.35				1.08445	0.184162		0.5115	0.579699		0.736966	0.362897
Os01g50170.1	eukaryotic aspartyl protease domain containing protein, expressed	3.52	3.02	2.99	3.02				-0.23543	0.746137		-0.221027	0.7513		-0.221027	0.721855
Os01g50200.1	UDP-glucoronosyl and UDP-glucosyl transferase domain containing protein, expressed	0	0	1.49	0.34				7.21917	0.0130448					5.08746	0.36601
Os01g50220.1	retrotransposon protein, putative, LINE subclass	0.7	0.67	0	0.84				-6.12928	0.148337		-0.0631938	0.968275		0.263034	0.863993
Os01g50310.1	VIP1 protein, putative, expressed	2.82	5.37	3.48	6.89				0.303392	0.670949		0.929227	0.0914443		1.28881	0.00529992
Os01g50340.1	transposon protein, putative, unclassified, expressed	5.46	10.9	12.94	16.79				1.24486	0.000188608	*	0.997355	0.00556448		7.97728	0.000207615	*
Os01g50370.1	STE_MEKK_ste11_MAP3K.4 - STE kinases include homologs to sterile 7, sterile 11 and sterile 20 from yeast, expressed	1.76	3.86	3.48	2.35				0.983512	0.183801		1.13303	0.0959087		0.417085	0.584993
Os01g50410.1	STE_MEKK_ste11_MAP3K.6 - STE kinases include homologs to sterile 7, sterile 11 and sterile 20 from yeast, expressed	0.7	0	0.5	0.34				-0.485427	0.785514		-6.12928	0.13774		-1.04182	0.508228
Os01g50440.1	AWPM-19-like membrane family protein, putative, expressed	0	0.34	0.83	0.34	GO:0016023;GO:0016020			6.37504	0.111746		5.08746	0.403653		5.08746	0.36395
Os01g50450.1	expressed protein	13.03	11.07	17.92	39.47				0.459734	0.105018		-0.235182	0.464086		7.97728	0.000208025	*
Os01g50460.1	nodulin MtN3 family protein, putative, expressed	33.11	14.26	53.93	26.53	GO:0016023;GO:0016020			0.703821	8.04e-07		-1.21529	3.4e-10	*	-0.319642	0.0850394
Os01g50470.1	regulatorOf chromosome condensation, putative, expressed	0.53	0	0.33	0.67				-0.683526	0.758697		-5.72792	0.234387		0.338169	0.833781
Os01g50616.1	phosphatidylinositol transfer, putative, expressed	3.17	3.19	3.15	2.86				-0.00913101	0.986412		0.00907358	0.993701		-0.148468	0.813573
Os01g50616.2	phosphatidylinositol transfer, putative, expressed	0	0.34	0	0							5.08746	0.39892
Os01g50690.1	WD domain, G-beta repeat domain containing protein, expressed	3.87	4.86	4.31	5.04				0.155354	0.82682		0.328623	0.559815		0.38109	0.444081
Os01g50720.1	MYB family transcription factor, putative, expressed	0	0	1.66	1.01				7.37504	0.00743344					6.65821	0.0452194
Os01g50750.1	zinc finger, C3HC4 type domain containing protein, expressed	0	0.34	0.83	0.34		GO:0046872		6.37504	0.111079		5.08746	0.393785		5.08746	0.354578
Os01g50760.1	polyprenyl synthetase, putative, expressed	247.47	201.27	126.95	238.98	GO:0005737;GO:0004161;GO:0006695			-0.962993	9.85e-12		-0.298121	1.45e-06		-0.0503638	0.442613
Os01g50820.1	transporter, major facilitator family, putative, expressed	0.88	1.17	0.66	1.51	GO:0016020			-0.415037	0.79928		0.410933	0.753361		0.778973	0.435854
Os01g50840.1	expressed protein	0.35	0.67	0.66	0.84				0.915111	0.651447		0.936806	0.623564		1.26303	0.410169
Os01g50860.1	chloride transporter, chloride channel family, putative, expressed	10.74	16.6	12.28	12.43				0.193317	0.594167		0.628189	0.0255756		0.210832	0.494795
Os01g50930.1	expressed protein	0.7	0.5	1.33	2.18				0.925999	0.465572		-0.485427	0.776703		1.6389	0.0844961
Os01g50940.1	helix-loop-helix DNA-binding domain containing protein, expressed	1.76	1.17	3.15	3.86				0.839776	0.292545		-0.589067	0.550306		1.13303	0.0766895
Os01g50960.1	RNA polymerase II transcriptional coactivator KELP, putative, expressed	5.46	7.38	5.48	7.56				0.00527494	0.995936		0.43472	0.353483		0.469485	0.260882
Os01g51020.1	60S ribosomal protein L28-1, putative, expressed	0	0.34	0	0.5							5.08746	0.398178		5.64386	0.226009
Os01g51030.1	expressed protein	1.59	1.84	3.32	2.69				1.06216	0.165649		0.210679	0.828513		0.758579	0.318251
Os01g51040.1	transmembrane protein 16K, putative, expressed	4.76	5.03	5.64	3.02				0.244734	0.656084		0.0795968	0.89772		-0.656413	0.230696
Os01g51050.1	jacalin-like lectin domain containing protein, expressed	0	1.17	0	0.84							6.87036	0.033044		6.39232	0.0778991
Os01g51060.1	hydrolase, putative, expressed	3.52	4.7	2.82	4.03	GO:0016023			-0.31988	0.650936		0.417085	0.459386		0.195204	0.740505
Os01g51120.2	vesicle transport v-SNARE protein, putative, expressed	0	0	0	0.34										5.08746	0.366961
Os01g51140.2	helix-loop-helix DNA-binding domain containing protein, expressed	0	0	0.5	0	GO:0005634	GO:0030528	GO:0045449	5.64386	0.294997
Os01g51170.1	glycylpeptide N-tetradecanoyltransferase 1, putative, expressed	13.74	11.41	10.29	13.27	GO:0009536			-0.417139	0.213791		-0.268083	0.410174		-0.0502136	0.873287
Os01g51190.1	expressed protein	1.06	1.68	4.65	3.02				2.13317	0.00156025		0.664397	0.519144		1.51048	0.0480589
Os01g51220.1	transport protein particle component, Bet3, domain containing protein, expressed	0.53	0	0	0				-5.72792	0.252176		-5.72792	0.233744		-5.72792	0.199338
Os01g51250.1	mitochondrial carrier protein, putative, expressed	6.87	7.38	8.8	10.24				0.357193	0.413087		0.103311	0.827883		0.575834	0.103897
Os01g51330.1	expressed protein	0.88	2.85	1.66	3.19				0.915608	0.429331		1.69539	0.0473344		1.85798	0.0167289
Os01g51390.1	mitochondrial-processing peptidase subunit, mitochondrial precursor, putative, expressed	6.69	9.9	6.64	9.57	GO:0005739			-0.010823	0.975093		0.565422	0.14405		0.516513	0.160091
Os01g51430.1	green ripe-like, putative, expressed	6.16	4.86	4.65	9.57				-0.4057	0.440224		-0.341974	0.475857		0.635589	0.084126
Os01g51450.1	NAP domain containing protein, putative	1.23	0	1.16	0				-0.0845335	0.954323		-6.94251	0.0239312		-6.94251	0.018063
Os01g51520.1	hypothetical protein	0	0	0	0.34										5.08746	0.357905
Os01g51530.1	methyltransferase domain containing protein, expressed	63.94	67.26	84.3	88		GO:0008168		0.398814	0.000411569		0.07303	0.614885		0.460785	1.48e-05
Os01g51540.1	cytidine/deoxycytidylate deaminase, putative, expressed	6.87	3.19	6.97	10.41				0.0208486	0.964338		-1.10675	0.0191921		0.599588	0.0866085
Os01g51570.1	glycosyl hydrolases family 17, putative, expressed	3.7	2.35	1.49	3.53	GO:0016020;GO:0016023	GO:0004553	GO:0005975	-1.31221	0.0669501		-0.654865	0.337003		-0.0678571	0.914714
Os01g51610.1	B3 DNA binding domain containing protein, expressed	0	0	0.33	0	GO:0009536			5.04439	0.441887
Os01g51640.1	expressed protein	3.7	3.69	3.48	3.36				-0.088438	0.915147		-0.00390445	0.992071		-0.139064	0.813453
Os01g51710.1	zinc knuckle domain containing protein, expressed	17.08	18.28	18.92	15.95				0.147604	0.612085		0.0979581	0.744999		-0.0987516	0.718155
Os01g51740.1	hypothetical protein	0	0	1.33	0				7.05528	0.0229987
Os01g51800.1	expressed protein	20.26	25.16	16.43	34.26				-0.302302	0.276136		0.312498	0.179226		0.757891	2.61e-05
Os01g51850.1	expressed protein	1.59	1.17	1.66	1.68				0.0621565	0.964163		-0.442518	0.678707		0.0794345	0.939137
Os01g51860.1	violaxanthin de-epoxidase, putative, expressed	5.64	9.06	8.96	11.76	GO:0009536			0.667804	0.110719		0.683816	0.0896492		1.06012	0.00147656
Os01g51870.1	methyltransferase, putative, expressed	1.94	4.7	1.99	7.39				0.0367118	0.967002		1.2766	0.0347169		7.97728	0.00020782	*
Os01g51890.1	endonuclease/exonuclease/phosphatase family domain containing protein, expressed	1.06	0	1.16	1.18				0.130061	0.940028		-6.72792	0.0432019		0.154723	0.903896
Os01g51920.1	phosphotransferase, putative, expressed	44.21	22.14	39.99	43.33				-0.144733	0.441108		-0.997718	6.5e-10		-0.0290065	0.868624
Os01g51980.1	alliin lyase precursor, putative, expressed	24.66	18.79	46.8	14.61	GO:0016023			0.924336	3.3e-09		-0.392208	0.0880394		-0.755217	0.000445765
Os01g52010.1	alliin lyase precursor, putative, expressed	23.78	13.59	23.4	36.28	GO:0016023			-0.0232402	0.946554		-0.807203	0.000351851		0.609426	0.000433218
Os01g52030.1	zinc finger A20 and AN1 domain-containing stress-associated protein, putative, expressed	1.41	1.17	1.66	1.68				0.235488	0.836035		-0.269187	0.820573		0.252766	0.795108
Os01g52050.1	systemin receptor SR160 precursor, putative, expressed	4.93	11.74	18.92	15.28	GO:0016023;GO:0004674;GO:0005524;GO:0009647;GO:0009742;GO:0009729;GO:0006468			1.94025	2.92e-11	*	1.25177	0.000348193	*	7.97728	0.000207411	*
Os01g52090.1	transcription factor like protein, putative, expressed	5.11	4.19	4.65	3.36				-0.136093	0.827219		-0.286373	0.601639		-0.604862	0.239122
Os01g52090.2	transcription factor like protein, putative, expressed	0.35	1.17	1	0.67				1.51457	0.390895		1.74108	0.253943		0.936806	0.583606
Os01g52160.1	heavy metal-associated domain containing protein, expressed	0.35	0	0.5	1.51	GO:0016023;GO:0005739			0.514573	0.839047		-5.12928	0.384819		2.10912	0.0980548
Os01g52170.1	expressed protein	110.08	75.48	56.26	67.51				-0.968371	5.84e-12		-0.544386	1.08e-08		-0.705379	2.19e-13
Os01g52214.1	ubiquinoneOxidoreductase, putative, expressed	63.41	52.83	52.27	47.19				-0.278727	0.0467149		-0.263353	0.0556974		-0.426229	0.000789577
Os01g52230.1	phosphoethanolamine/phosphocholine phosphatase, putative, expressed	55.83	65.08	42.15	35.77				-0.405508	0.00473233		0.221174	0.112364		-0.64229	2.64e-06
Os01g52240.1	chlorophyll A-B binding protein, putative, expressed	4055.3	3774.97	6240.33	2030.93	GO:0009523;GO:0016021;GO:0009522;GO:0009535;GO:0016168;GO:0018298			0.621814	0		-0.103343	5.95e-13		-0.997668	0
Os01g52260.1	serine acetyltransferase protein, putative, expressed	32.76	70.44	31.7	50.89		GO:0016740		-0.0474525	0.837807		1.10446	1.19e-11	*	0.635447	1.04e-05
Os01g52270.1	NB-ARC domain containing protein, expressed	2.11	2.68	2.32	5.04				0.136882	0.899067		0.34499	0.665313		1.25618	0.0234666
Os01g52280.1	NB-ARC domain containing protein, expressed	0.35	0	0	0.5				-5.12928	0.409738		-5.12928	0.391627		0.514573	0.800619
Os01g52290.1	expressed protein	5.81	2.52	7.97	6.89				0.456042	0.323423		-1.20511	0.0216666		0.245966	0.565398
Os01g52304.1	NB-ARC domain containing protein, expressed	0.35	5.03	2.16	5.54				2.6256	0.0262999		3.84513	0.000681421	*	7.97728	0.000207751	*
Os01g52340.1	NB-ARC domain containing protein, expressed	1.06	0.84	1	2.02				-0.0840643	0.957717		-0.335603	0.805		0.930291	0.308662
Os01g52380.1	expressed protein	0.35	0	0	0				-5.12928	0.398596		-5.12928	0.38081		-5.12928	0.339256
Os01g52390.1	plasminogen activator inhibitor 1 RNA-binding protein, putative, expressed	17.26	34.89	38	52.4				1.13857	1.99e-10	*	1.01538	4.06e-08	*	7.87652	0.000382108	*
Os01g52480.1	senescence-associated protein, putative, expressed	4.05	4.86	2.66	3.53				-0.606496	0.368657		0.263034	0.643007		-0.198254	0.725135
Os01g52490.1	40S ribosomal protein S24, putative, expressed	11.8	12.58	8.3	8.4	GO:0005840;GO:0000166	GO:0006412		-0.507604	0.157593		0.0923451	0.803739		-0.490326	0.133709
Os01g52500.5	NADP-dependent malic enzyme, putative, expressed	0	0.5	0	0.34							5.64386	0.262758		5.08746	0.356001
Os01g52530.1	phosphoribosyl transferase, putative, expressed	0	1.51	1.49	3.86	GO:0009536			7.21917	0.01304		7.2384	0.0107614		7.87652	0.000382582	*
Os01g52540.1	B3 DNA binding domain containing protein, expressed	0.35	0	0.33	0	GO:0016020			-0.0848889	0.96947		-5.12928	0.393588		-5.12928	0.347346
Os01g52550.1	ABC transporter, ATP-binding protein, putative, expressed	5.11	6.54	2.66	4.53	GO:0016020			-0.941897	0.102655		0.355967	0.444866		-0.173812	0.734071
Os01g52570.1	lachrymatory factor synthase, putative, expressed	0	0.34	0	0							5.08746	0.392047
Os01g52630.1	regulatorOf chromosome condensation, putative, expressed	5.46	7.38	7.14	6.55				0.387023	0.431395		0.43472	0.353529		0.262594	0.546973
Os01g52640.3	suppressorOf phythchrome A, putative, expressed	6.52	13.42	13.11	24.02		GO:0005515		1.00772	0.0020473		1.04144	0.00108417		7.87652	0.000381165	*
Os01g52680.1	OsMADS32 - MADS-box family gene with MIKCc type-box, expressed	0.35	0	0.5	0.84	GO:0005634;GO:0003700	GO:0006355		0.514573	0.840101		-5.12928	0.38805		1.26303	0.409471
Os01g52710.1	glycosyl transferase 8 domain containing protein, putative, expressed	1.06	0	0.33	0.5				-1.68353	0.303878		-6.72792	0.0429413		-1.08406	0.393331
Os01g52720.1	Complex I intermediate-associated protein 30 domain containing protein, putative, expressed	4.76	5.2	3.82	5.88	GO:0005739			-0.317389	0.589992		0.12755	0.823267		0.304855	0.506683
Os01g52730.1	DUF584 domain containing protein, putative, expressed	0.35	0.34	0.5	0	GO:0005739			0.514573	0.836319		-0.0418202	0.964237		-5.12928	0.336084
Os01g52750.1	OsSub3 - Putative Subtilisin homologue, expressed	22.02	14.59	15.27	18.31	GO:0016023	GO:0004252	GO:0006508	-0.528114	0.0312108		-0.593835	0.0127793		-0.266183	0.252114
Os01g52760.1	expressed protein	0.7	0.5	0.66	1.18	GO:0005739			-0.0848889	0.964612		-0.485427	0.778757		0.75336	0.528121
Os01g52780.1	HVA22, putative, expressed	4.58	10.73	8.46	3.53	GO:0016023;GO:0016020			0.88531	0.0387723		1.22823	0.000838631	*	-0.375679	0.466576
Os01g52790.1	cytochrome P450 72A1, putative, expressed	3.52	8.55	4.65	13.77	GO:0016023;GO:0005506	GO:0022900		0.401655	0.499964		1.28035	0.00242012		7.87652	0.000382463	*
Os01g52851.1	expressed protein	0.53	12.24	0.33	14.44				-0.683526	0.761134		4.52947	0.000444382	*	7.87652	0.000381636	*
Os01g52890.1	expressed protein	0.35	0.5	0.33	0.67	GO:0016023			-0.0848889	0.964768		0.514573	0.821939		0.936806	0.583752
Os01g52920.1	expressed protein	67.46	101.64	50.12	124.61				-0.428646	0.000780366		0.591364	3.12e-09		0.885316	3.19e-12
Os01g52980.1	OsFBX23 - F-box domain containing protein, expressed	1.06	3.86	1.66	1.51				0.647119	0.549992		1.86454	0.00985952		0.510484	0.602947
Os01g53000.1	trehalose synthase, putative, expressed	11.27	14.42	12.28	33.08				0.123823	0.75033		0.355584	0.266902		7.87652	0.000382345	*
Os01g53020.1	heat shock protein DnaJ, putative, expressed	166.45	190.2	118.15	162.23	GO:0009536	GO:0005515		-0.494469	5.45e-11		0.192428	0.0105901		-0.0370482	0.659723
Os01g53040.1	OsWRKY14 - SuperfamilyOf TFs having WRKY and zinc finger domains, expressed	0	0	0	0.5		GO:0003677								5.64386	0.228228
Os01g53070.1	ATP binding protein, putative, expressed	7.4	6.04	12.94	7.22				0.80624	0.0145523		-0.292977	0.504941		-0.0355264	0.939398
Os01g53079.1	ubiquitin domain-containing protein 1, putative, expressed	33.47	58.7	55.26	73.39				0.723367	2.76e-07		0.810492	2.86e-09		7.87652	0.0003814	*
Os01g53090.1	pathogen-related protein, putative, expressed	9.51	9.9	4.48	3.19				-1.08595	0.00599024		0.0579832	0.897619		7.87652	0.0003827	*
Os01g53100.1	ubiquitin family protein, putative, expressed	1.59	0.84	1.49	0.34				-0.0937144	0.949249		-0.920566	0.407929		-2.22542	0.0707304
Os01g53130.2	zinc finger, C3HC4 type domain containing protein, expressed	0	0	0.33	0				5.04439	0.434018
Os01g53140.1	expressed protein	6.87	7.04	2.32	4.37				-1.56619	0.00157917		0.0352653	0.952336		-0.652677	0.136601
Os01g53150.2	GTPaseOf unknown function domain containing protein, putative, expressed	13.03	9.9	9.96	2.18	GO:0005739			-0.387619	0.266303		-0.396337	0.232117		7.87652	0.000382227	*
Os01g53160.1	DUF623 domain containing protein, expressed	1.23	0.67	0.83	1.51				-0.567475	0.651655		-0.876425	0.47218		0.29589	0.774954
Os01g53200.1	flavin monooxygenase, putative, expressed	0	0	0	0.34										5.08746	0.375894
Os01g53240.1	BURP domain containing protein, expressed	9.69	10.9	28.04	11.59				1.53292	5.89e-12	*	0.16976	0.645344		0.258312	0.410584
Os01g53250.1	NADPH reductase, putative, expressed	3.7	10.06	10.12	13.77				1.45161	0.000210938	*	1.44303	0.000210736	*	7.87652	0.00038093	*
Os01g53255.1	expressed protein	0	0	0	1.51										7.2384	0.00779182
Os01g53280.1	50S ribosomal protein L20, putative, expressed	5.46	3.86	4.31	5.54	GO:0005840;GO:0005739;GO:0019843	GO:0006412		-0.341213	0.529326		-0.5003	0.36156		0.020985	0.962023
Os01g53280.2	50S ribosomal protein L20, putative, expressed	0	0	1	0.5	GO:0005840;GO:0005739;GO:0019843	GO:0006412		6.64386	0.0663472					5.64386	0.225618
Os01g53294.1	respiratory burstOxidase protein B, putative, expressed	2.64	3.02	8.13	16.79	GO:0016021;GO:0005506;GO:0009055;GO:0005509;GO:0050664	GO:0055114		1.62272	0.000353459	*	0.194011	0.806986		7.87652	0.000381754	*
Os01g53330.1	anthocyanidin 5,3-O-glucosyltransferase, putative, expressed	29.24	26.67	26.72	10.58		GO:0016758	GO:0008152	-0.130023	0.564692		-0.132725	0.541992		7.87652	0.000381518	*
Os01g53350.1	anthocyanidin 5,3-O-glucosyltransferase, putative, expressed	1.41	2.52	4.48	6.55		GO:0016758	GO:0008152	1.6678	0.0112016		0.837729	0.337526		7.87652	0.000381047	*
Os01g53370.1	anthocyanidin 5,3-O-glucosyltransferase, putative, expressed	2.29	1.51	4.15	0.84				0.857764	0.198193		-0.600799	0.471864		-1.44689	0.103511
Os01g53390.1	glucosyltransferase, putative, expressed	0.7	2.01	0.33	16.12				-1.08489	0.557885		1.52177	0.149105		7.87652	0.000381872	*
Os01g53420.1	anthocyanidin 5,3-O-glucosyltransferase, putative, expressed	0.53	1.01	2.66	4.7		GO:0016758	GO:0008152	2.32736	0.0184198		0.930291	0.519508		7.87652	0.000382819	*
Os01g53430.1	anthocyanidin 5,3-O-glucosyltransferase, putative, expressed	0	0	0	2.35		GO:0016758	GO:0008152							7.87652	0.00038199	*
Os01g53470.1	harpin-induced protein 1 domain containing protein, expressed	0.35	0	0	0				-5.12928	0.405154		-5.12928	0.387571		-5.12928	0.343485
Os01g53500.1	RING-H2 finger protein ATL2M, putative, expressed	0	0	0	0.5										5.64386	0.223423
Os01g53560.1	phosphoesterase, putative, expressed	1.23	1.84	1	0.84				-0.298658	0.817215		0.581047	0.549967		-0.550197	0.610636
Os01g53570.1	aluminum-activated malate transporter, putative, expressed	1.59	3.35	0.83	3.86	GO:0016020			-0.937844	0.422947		1.07513	0.142237		1.27957	0.0469729
Os01g53610.1	selenium-binding protein, related, putative, expressed	1.59	1.68	1.33	1.68	GO:0005739			-0.257601	0.82641		0.0794345	0.951049		0.0794345	0.939341
Os01g53620.1	expressed protein	13.91	14.76	8.46	3.02	GO:0009536			-0.717393	0.0232679		0.0855703	0.803103		7.87652	0.000381283	*
Os01g53630.1	ulp1 protease family protein, putative, expressed	0	0	1	0				6.64386	0.0669482
Os01g53640.1	retrotransposon protein, putative, unclassified, expressed	0.53	0	1.66	0.34	GO:0009536;GO:0005524;GO:0004674	GO:0006468		1.64712	0.183694		-5.72792	0.236338		-0.640458	0.724352
Os01g53660.1	transposon protein, putative, unclassified, expressed	1.23	0.84	0.5	1.51				-1.29866	0.36165		-0.550197	0.644338		0.29589	0.774111
Os01g53680.1	6-phosphofructokinase, putative, expressed	3.17	2.85	3.48	3.86				0.134604	0.8642		-0.153521	0.829481		0.284118	0.625567
Os01g53700.1	mitochondrial-processing peptidase subunit, mitochondrial precursor, putative, expressed	9.16	10.9	9.29	5.04	GO:0005739			0.020331	0.969442		0.250909	0.481731		-0.861924	0.0225006
Os01g53710.1	dual specificity protein phosphatase, putative, expressed	0.35	2.85	1.16	2.52		GO:0004721	GO:0016311	1.7287	0.284859		3.02554	0.00355996		2.848	0.00628311
Os01g53730.1	expressed protein	67.81	69.1	57.42	7.22				-0.239945	0.0810562		0.0271877	0.859857		7.76818	0.00069565	*
Os01g53790.1	stress-induced protein, putative, expressed	1.23	1.17	4.31	5.71				1.80903	0.00805228		-0.0721498	0.956959		7.76818	0.00069345	*
Os01g53800.1	glutamate carboxypeptidase 2, putative, expressed	0	0.84	0	0.67							6.39232	0.097195		6.06609	0.133962
Os01g53810.1	peptidase, putative, expressed	33.64	54.51	55.59	44				0.724648	2.42e-07		0.696343	8.36e-07		0.387326	0.0137059
Os01g53840.1	protein kinase family protein, putative, expressed	0	0	0.33	0.5	GO:0016023			5.04439	0.440248					5.64386	0.230492
Os01g53890.1	RNA methyltransferase, TrmH family protein, putative, expressed	1.06	1.01	0.5	0.67				-1.08406	0.443113		-0.069709	0.96011		-0.661831	0.584672
Os01g53900.1	elongation factor, putative, expressed	0.35	0	1.49	0				2.08989	0.138369		-5.12928	0.378153		-5.12928	0.337731
Os01g53910.1	dehydrogenase, putative, expressed	9.86	12.41	23.07	23.51				1.22636	2.74e-07	*	0.331844	0.347675		7.76818	0.000695249	*
Os01g53920.1	receptor-like protein kinase 5 precursor, putative, expressed	0.53	0.67	0.83	5.88	GO:0016023			0.647119	0.702533		0.338169	0.850585		7.76818	0.000694049	*
Os01g53940.1	expressed protein	0	0.34	0.33	0.5				5.04439	0.41672		5.08746	0.391372		5.64386	0.223551
Os01g54010.1	peptidase, putative, expressed	4.23	5.7	2.82	4.37				-0.584963	0.378897		0.430304	0.413995		0.0469756	0.941998
Os01g54050.1	histidine-containing phosphotransfer protein, putative, expressed	51.78	46.96	17.59	27.37	GO:0005739			-1.55764	0	*	-0.140963	0.387159		-0.9198	2.83e-10
Os01g54080.1	kinesin motor protein-related, putative, expressed	1.59	0.67	1.99	1.01				0.323742	0.75065		-1.24679	0.28246		-0.654671	0.490466
Os01g54119.1	retrotransposon protein, putative, unclassified, expressed	6.16	4.03	6.14	6.72				-0.0046917	0.986737		-0.612151	0.226592		0.125531	0.787061
Os01g54190.1	expressed protein	1.06	0.5	0.33	0				-1.68353	0.304735		-1.08406	0.433949		-6.72792	0.0338681
Os01g54210.1	GATA zinc finger domain containing protein, expressed	0.53	0	1.33	1.34				1.32736	0.342376		-5.72792	0.234818		1.33817	0.268081
Os01g54300.1	OsMan02 - Endo-Beta-Mannanase	0	0	0.66	1.85	GO:0016023			6.04439	0.185787					7.53138	0.00235219
Os01g54350.1	protein kinase domain containing protein, expressed	11.45	6.54	16.43	14.28		GO:0005524;GO:0004674	GO:0006468	0.520985	0.0768865		-0.807985	0.0199473		0.318648	0.282203
Os01g54370.1	dihydropyrimidinase, putative, expressed	1.23	0.5	1	0				-0.298658	0.816092		-1.29866	0.348122		-6.94251	0.0180381
Os01g54380.1	PPR repeat domain containing protein, putative, expressed	0	0	0	0.5	GO:0005739									5.64386	0.223346
Os01g54400.1	VQ domain containing protein, putative, expressed	19.37	30.19	41.65	1.18	GO:0009536			1.10449	7.58e-11	*	0.640247	0.0012123		7.76818	0.000695049	*
Os01g54420.1	dynamin family protein, putative, expressed	0.7	0.67	0.5	0				-0.485427	0.782829		-0.0631938	0.966291		-6.12928	0.11213
Os01g54424.1	expressed protein	1.41	1.01	1	0.5		GO:0005488		-0.495695	0.669253		-0.48134	0.664993		-1.4957	0.213555
Os01g54440.1	expressed protein	0.53	1.68	1.83	2.35				1.78778	0.13213		1.6644	0.165797		2.1486	0.0267004
Os01g54470.1	GDSL-like lipase/acylhydrolase, putative, expressed	0.35	0	0.66	1.34	GO:0016023			0.915111	0.646728		-5.12928	0.375354		1.93681	0.145301
Os01g54510.1	MAC/Perforin domain containing protein, putative, expressed	11.27	11.57	11.78	11.42				0.063852	0.882377		0.0379013	0.931075		0.0190751	0.961328
Os01g54530.1	hydrolase, actingOn carbon-nitrogen, putative, expressed	2.47	2.01	2.82	0.84	GO:0009536			0.191184	0.827437		-0.297316	0.723701		-1.55605	0.0714213
Os01g54550.1	HSF-type DNA-binding domain containing protein, expressed	20.08	11.41	10.45	6.89	GO:0005634	GO:0003700	GO:0006355	-0.942256	0.000188409		-0.81546	0.00105155		7.76818	0.000694449	*
Os01g54580.1	transporter family protein, putative, expressed	10.74	12.41	10.79	17.47				0.00670087	0.988943		0.208509	0.542024		0.701886	0.00729155
Os01g54590.1	ras-related protein, putative, expressed	1.59	0.34	2.82	1.85		GO:0003677;GO:0005525;GO:0007264		0.826668	0.323134		-2.22542	0.0878888		0.218499	0.806159
Os01g54600.1	OsWRKY13 - SuperfamilyOf TFs having WRKY and zinc finger domains, expressed	0.88	3.19	3.98	17.8		GO:0003677		2.17719	0.00357793		1.85798	0.0225511		7.76818	0.000694648	*
Os01g54620.1	CESA4 - cellulose synthase, expressed	4.23	0.67	9.13	2.02	GO:0016021;GO:0005515;GO:0008270	GO:0030244		1.10996	0.00661146		-2.65842	0.000400725	*	-1.0663	0.0740227
Os01g54630.1	leucine rich repeat family protein, putative, expressed	0	0	0	2.86										7.76818	0.000692853	*
Os01g54700.1	retrotransposon protein, putative, unclassified, expressed	2.82	4.19	5.81	5.04	GO:0009536			1.04284	0.0531401		0.571255	0.376123		0.837729	0.117276
Os01g54784.1	expressed protein	10.74	8.72	11.95	16.46	GO:0016020			0.154017	0.683113		-0.300594	0.391244		0.61597	0.0229022
Os01g54810.1	lipase, putative, expressed	1.06	0.67	1.49	0.67				0.491248	0.670159		-0.661831	0.619595		-0.661831	0.584527
Os01g54850.1	OsFBX24 - F-box domain containing protein, expressed	16.56	20.63	22.24	20.82				0.425454	0.0889752		0.317041	0.22904		0.330267	0.170295
Os01g54860.1	enoyl-CoA hydratase/isomerase family protein, putative, expressed	8.63	4.86	7.63	0.67				-0.177678	0.686831		-0.828404	0.0431819		7.76818	0.00069365	*
Os01g54870.1	60S ribosomal protein L18a, putative, expressed	17.61	23.82	11.95	23.85				-0.559384	0.0446911		0.435779	0.0614854		0.437594	0.0473602
Os01g54880.1	glucosidase 2 subunit beta precursor, putative, expressed	10.57	12.08	7.63	19.15	GO:0016023			-0.47022	0.228207		0.192645	0.579512		0.857369	0.000598819
Os01g54890.1	ethylene-responsive transcription factor 2, putative, expressed	2.11	1.68	0.66	2.18				-1.67671	0.111153		-0.328782	0.710923		0.0470851	0.960517
Os01g54900.1	lipid-A-disaccharide synthase family protein, expressed	1.76	2.85	1.66	4.03	GO:0005739			-0.0843922	0.946339		0.695386	0.394271		1.1952	0.0566643
Os01g54910.1	GTP-binding protein typA/bipA, putative, expressed	17.44	22.64	6.64	22.67	GO:0005739			-1.39314	7.91e-07	*	0.376474	0.122995		0.378384	0.0980479
Os01g54930.1	one zinc finger protein, putative, expressed	24.13	20.8	18.09	25.19				-0.415636	0.0806372		-0.214244	0.392933		0.0620232	0.789309
Os01g54940.1	dehydrogenase, putative, expressed	66.4	56.52	56.42	58.44	GO:0005739			-0.234977	0.0926539		-0.232422	0.0879802		-0.184227	0.157864
Os01g54960.1	expressed protein	3.87	6.88	4.81	4.2				0.313703	0.600293		0.830075	0.0804048		0.118056	0.842116
Os01g54990.1	auxin response factor, putative, expressed	12.15	8.89	20.74	19.82				0.77146	0.00191858		-0.450701	0.190215		0.706001	0.00373441
Os01g55030.1	DNA-binding protein-related, putative, expressed	3.17	3.35	4.48	8.06				0.499016	0.43255		0.0796783	0.920905		1.3463	0.00154264
Os01g55040.1	1,3-beta-glucan synthase component, putative, expressed	2.99	8.05	9.29	13.6	GO:0016020			1.63553	0.00010105	*	1.42884	0.00127825		7.76818	0.000692455	*
Os01g55100.1	slTCP3, putative, expressed	1.41	0	1	0.5				-0.495695	0.669505		-7.13955	0.0130874		-1.4957	0.213632
Os01g55110.1	RING-H2 finger protein, putative, expressed	3.7	3.52	3.65	4.7				-0.0196288	0.971517		-0.0719498	0.923808		0.345135	0.505134
Os01g55170.1	la domain containing protein, expressed	20.61	27.84	15.27	21.5				-0.432644	0.0963249		0.433815	0.0410304		0.0609922	0.804779
Os01g55240.1	gibberellin 2-beta-dioxygenase, putative, expressed	0.35	0	0	0.34			GO:0009685	-5.12928	0.396031		-5.12928	0.378017		-0.0418202	0.963267
Os01g55270.1	SGS domain containing protein, expressed	2.82	3.52	3.48	3.53				0.303392	0.670761		0.31988	0.634815		0.323973	0.595108
Os01g55290.2	PPR repeat domain containing protein, putative, expressed	1.06	0	0	0.34				-6.72792	0.0478001		-6.72792	0.0430347		-1.64046	0.250572
Os01g55290.3	PPR repeat domain containing protein, putative, expressed	0.88	0	0.66	0				-0.415037	0.799002		-6.45943	0.0777367		-6.45943	0.0622033
Os01g55310.1	haloacid dehalogenase-like hydrolase domain-containing protein 1A, putative, expressed	0.7	0.34	0.66	0.67		GO:0005515		-0.0848889	0.963348		-1.04182	0.54869		-0.0631938	0.961848
Os01g55340.1	dof zinc finger domain containing protein, putative, expressed	0.35	0	0	0.5				-5.12928	0.398286		-5.12928	0.380534		0.514573	0.797249
Os01g55390.1	retrotransposon protein, putative, unclassified, expressed	3.52	2.52	3.32	5.21				-0.0843922	0.918289		-0.482152	0.454422		0.565708	0.273223
Os01g55410.1	expressed protein	0.7	0.5	1	0				0.514573	0.751511		-0.485427	0.777364		-6.12928	0.112627
Os01g55450.1	CAMK_KIN1/SNF1/Nim1_like.11 - CAMK includes calcium/calmodulin depedent protein kinases, expressed	12.15	10.06	17.76	6.38		GO:0005515;GO:0004672;GO:0000166	GO:0009987	0.547675	0.0504487		-0.272326	0.409235		-0.929328	0.00397957
Os01g55510.1	dynein light chain type 1 domain containing protein, expressed	12.15	7.21	24.23	16.12				0.995838	1.24e-05		-0.752885	0.0245707		0.407895	0.137633
Os01g55530.1	AP003256-AK101847 - NBS/LRR genes that are S-rich,divergent TIR, divergent NBS, expressed	0.35	1.51	1.33	1.18	GO:0009536			1.926	0.199233		2.10912	0.12181		1.75336	0.217826
Os01g55560.1	ABIL3, putative, expressed	0.7	0.34	0	0.34				-6.12928	0.146418		-1.04182	0.546977		-1.04182	0.506657
Os01g55570.2	expressed protein	1.94	4.19	3.48	7.73	GO:0009536			0.843031	0.255435		1.11089	0.0832133		7.76818	0.000693849	*
Os01g55590.1	AMP-binding enzyme, putative, expressed	17.97	30.02	28.87	51.73				0.683981	0.00083442		0.740334	0.000185512		7.76818	0.000694249	*
Os01g55610.1	peptide transporter PTR2, putative, expressed	0.53	1.17	0.83	1.01	GO:0016020	GO:0005215	GO:0006857	0.647119	0.702597		1.14244	0.406799		0.930291	0.474934
Os01g55650.1	phospholipase, patatin family, putative, expressed	5.46	6.71	5.81	6.21				0.0896372	0.887813		0.297412	0.528533		0.185692	0.683974
Os01g55670.1	expressed protein	130.52	137.53	110.68	9.74				-0.237876	0.0104029		0.0754755	0.430226		7.76818	0.000694849	*
Os01g55700.1	NLI interacting factor-like phosphatase, putative, expressed	0.35	1.17	1	1.85				1.51457	0.390734		1.74108	0.253869		2.4021	0.0413501
Os01g55720.1	expressed protein	0.35	1.51	1.33	2.69				1.926	0.199161		2.10912	0.121787		2.94218	0.003952
Os01g55730.1	AGAP003732-PA, putative, expressed	4.23	6.37	2.66	4.87				-0.669231	0.300216		0.590636	0.234138		0.203264	0.696639
Os01g55740.1	OsRhmbd4 - Putative Rhomboid homologue, expressed	0	0.34	1	0.5	GO:0005739;GO:0016020			6.64386	0.0663642		5.08746	0.398222		5.64386	0.226035
Os01g55770.1	expressed protein	33.29	33.38	50.12	27.71				0.590298	7.68e-05		0.00389508	0.984207		-0.264682	0.156519
Os01g55780.1	glycerophosphoryl diester phosphodiesterase family protein, putative, expressed	21.14	22.48	24.89	31.41	GO:0016023	GO:0008889	GO:0006629	0.235591	0.349739		0.0886667	0.742434		0.571249	0.00232066
Os01g55799.1	exo70 exocyst complex subunit domain containing protein, expressed	0	0	0	0.34										5.08746	0.355603
Os01g55830.1	glutathione S-transferase, putative, expressed	40.16	45.29	57.91	59.12		GO:0004364		0.528053	0.000128276		0.173433	0.326602		0.557887	2.52e-05
Os01g55860.1	expressed protein	2.29	2.52	1.49	1.34	GO:0005739			-0.620035	0.478997		0.138076	0.879018		-0.773115	0.34244
Os01g55870.1	chorismate mutase, chloroplast precursor, putative, expressed	33.82	20.97	23.07	17.47				-0.551859	0.00334611		-0.68955	0.000185215		-0.952997	2.25e-07
Os01g55880.1	hemimethylated DNA binding domain containing protein	0	0.67	0	0.34							6.06609	0.162753		5.08746	0.360987
Os01g55900.1	holliday junction resolvase, putative, expressed	1.76	2.18	1.16	2.69				-0.601451	0.557099		0.308753	0.739428		0.612031	0.3897
Os01g55940.1	OsGH3.2 - Probable indole-3-acetic acid-amido synthetase, expressed	0.35	1.34	1.49	3.19			GO:0009733;GO:0009416	2.08989	0.138658		1.93681	0.175809		3.18813	0.00115521
Os01g55950.1	acetamidase, putative, expressed	4.23	7.21	2.66	5.04				-0.669231	0.300081		0.769342	0.0948179		0.252766	0.61528
Os01g55974.3	deoxycytidylate deaminase, putative, expressed	0.53	1.34	1.16	0.67	GO:0016023			1.13006	0.441117		1.33817	0.311299		0.338169	0.834346
Os01g56000.1	RNA recognition motif containing protein, expressed	9.86	11.24	9.79	15.45				-0.0102788	0.97422		0.188982	0.60588		0.647947	0.0207909
Os01g56010.1	serpin domain containing protein, putative, expressed	0	0	0	1.85										7.53138	0.00235279
Os01g56070.2	RING finger protein, putative, expressed	0.35	0	0	0				-5.12928	0.397207		-5.12928	0.379157		-5.12928	0.338111
Os01g56100.1	BSD domain containing protein, expressed	3.52	7.72	7.47	18.14				1.08553	0.0190304		1.13303	0.0110262		7.76818	0.000695449	*
Os01g56130.1	CSLC1 - cellulose synthase-like family C, expressed	1.76	3.02	6.47	5.54	GO:0016020			1.87819	0.000450649	*	0.778973	0.314934		1.65431	0.00249449
Os01g56140.1	expressed protein	57.42	62.23	70.69	29.39				0.299953	0.0211714		0.116057	0.415589		-0.966228	3.87e-12
Os01g56150.1	OsProCP1 - Putative Lysosomal Pro-x Carboxypeptidase homologue, expressed	14.09	19.62	11.62	21.16				-0.278062	0.405483		0.477653	0.0655888		0.586668	0.0122975
Os01g56180.1	expressed protein	14.97	19.79	19.91	14.28				0.411419	0.126513		0.402697	0.125575		-0.0680782	0.813181
Os01g56190.1	HVT1, putative, expressed	10.92	12.58	8.63	8.9				-0.33954	0.39122		0.204159	0.548727		-0.295096	0.35817
Os01g56200.1	BTBA2 - Bric-a-Brac,Tramtrack, Broad Complex BTB domain with Ankyrin repeat region, expressed	0.35	0.5	0	0.84	GO:0009536			-5.12928	0.393852		0.514573	0.81923		1.26303	0.408228
Os01g56220.1	expressed protein	0	0	0	0.84										6.39232	0.0778873
Os01g56290.1	expressed protein	3.35	5.03	2.49	5.04	GO:0016023			-0.428015	0.548115		0.586397	0.303125		0.589263	0.260177
Os01g56300.1	expressed protein	18.49	19.79	24.73	29.39				0.419517	0.074691		0.0980264	0.730861		0.66858	0.000601867
Os01g56310.1	radical SAM enzyme, putative, expressed	5.81	5.7	3.98	5.54	GO:0009536		GO:0008152	-0.54577	0.314076		-0.0275762	0.964386		-0.0686522	0.889648
Os01g56330.1	TKL_IRAK_CrRLK1L-1.5 - The CrRLK1L-1 subfamily has homology to the CrRLK1L homolog, expressed	15.85	10.9	24.23	20.32	GO:0016023;GO:0004674	GO:0006468		0.612312	0.0075773		-0.540155	0.062907		0.358418	0.139625
Os01g56350.1	PTAC12, putative, expressed	0	0.67	0	0							6.06609	0.165231
Os01g56360.1	wax synthase, putative, expressed	18.32	19.46	16.1	13.77				-0.186359	0.510404		0.0870922	0.762443		-0.411891	0.108682
Os01g56380.1	decarboxylase, putative, expressed	4.05	4.36	1.33	1.18		GO:0016831	GO:0006520	-1.6065	0.0194928		0.106406	0.870249		-1.77914	0.00693649
Os01g56390.1	OsFBX26 - F-box domain containing protein, expressed	22.9	25.16	25.89	33.92				0.177047	0.449997		0.135784	0.56715		0.566789	0.00158199
Os01g56400.1	ABC transporter, ATP-binding protein, putative, expressed	8.45	14.59	19.91	14.78	GO:0009536			1.23647	1.88e-06	*	0.787957	0.00914187		0.806623	0.00513558
Os01g56420.1	ctr copper transporter family protein, putative, expressed	157.46	135.86	88.45	31.57				-0.832051	0		-0.212865	0.0101908		7.76818	0.000693251	*
Os01g56450.1	DUF567 domain containing protein, putative, expressed	1.59	0.34	2.16	0				0.442005	0.63974		-2.22542	0.087816		-7.31288	0.0050749
Os01g56460.1	mitochondrial glycoprotein, putative, expressed	0.88	2.01	1.16	1.51	GO:0005739			0.398549	0.782228		1.19162	0.239899		0.778973	0.436085
Os01g56470.1	mal d 1-associated protein, putative, expressed	11.27	13.25	11.78	14.78				0.063852	0.882304		0.233505	0.468744		0.391159	0.178681
Os01g56480.1	expressed protein	0	0.34	0	0.84	GO:0005739						5.08746	0.403966		6.39232	0.0787383
Os01g56490.1	ubiquitin carboxyl-terminal hydrolase, putative, expressed	21.14	43.27	36.67	48.37				0.794625	7.95e-06		1.03339	3.38e-10	*	7.76818	0.000693052	*
Os01g56590.1	guanine nucleotide exchange family protein, putative, expressed	15.15	17.28	11.62	20.32				-0.382708	0.23293		0.189785	0.502931		0.423583	0.0792794
Os01g56600.1	signal recognition particle 54 kDa protein, putative, expressed	11.1	21.64	25.06	29.39				1.17483	2.1e-07	*	0.963141	6.4e-05		7.76818	0.000692257	*
Os01g56610.1	homocysteine S-methyltransferase protein, putative, expressed	0	0.67	0	0		GO:0016740					6.06609	0.1622
Os01g56620.1	pseudouridylate synthase, putative, expressed	0.35	0.34	0	0.67	GO:0005739			-5.12928	0.399216		-0.0418202	0.966617		0.936806	0.583314
Os01g56640.2	transcription factor jumonji, putative, expressed	0	0.5	0.33	0				5.04439	0.42916		5.64386	0.264885
Os01g56690.1	helix-loop-helix DNA-binding domain containing protein, expressed	0	0	0.5	0				5.64386	0.289322
Os01g56740.1	OsFBDUF7 - F-box and DUF domain containing protein, expressed	0	0.34	0	0							5.08746	0.396142
Os01g56790.1	expressed protein	8.28	9.73	7.63	10.24				-0.117948	0.809615		0.232809	0.546727		0.306513	0.357852
Os01g56850.1	expressed protein	0	0	0	1.01										6.65821	0.045282
Os01g56860.1	WD domain, G-beta repeat domain containing protein, expressed	0.88	1.17	1.33	1.18				0.595851	0.639798		0.410933	0.753557		0.423211	0.724324
Os01g56870.1	expressed protein	0	0	0.33	0				5.04439	0.439512
Os01g56890.2	expressed protein	0	0	0	0.34										5.08746	0.373026
Os01g56900.1	expressed protein	2.82	5.87	2.82	6.21				0	0.997396		1.05767	0.0426153		1.1389	0.0183521
Os01g56900.2	expressed protein	0.35	0.5	0.33	1.01				-0.0848889	0.965646		0.514573	0.822075		1.52893	0.312114
Os01g56910.1	expressed protein	8.45	7.72	9.46	8.9				0.162889	0.705344		-0.13035	0.762312		0.074854	0.851221
Os01g56930.1	eukaryotic aspartyl protease domain containing protein, expressed	2.64	0.84	6.31	6.89				1.2571	0.0149486		-1.65208	0.0603032		1.38397	0.00308374
Os01g56990.1	RegulatorOf chromosome condensation domain containing protein, expressed	1.76	1.01	1.66	1.68				-0.0843922	0.946189		-0.80122	0.408137		-0.0671142	0.941957
Os01g57004.1	adhesive/proline-rich protein, putative	5.11	9.9	4.98	24.86				-0.0371775	0.96013		0.954105	0.0122896		7.76818	0.000692654	*
Os01g57020.1	expressed protein	0	1.01	0	0							6.65821	0.0568563
Os01g57030.1	expressed protein	4.23	0.5	3.15	2.18				-0.425306	0.489389		-3.08066	0.000117883	*	-0.95633	0.107678
Os01g57040.1	expressed protein	8.63	0	3.32	1.18				-1.37818	0.00117608		-9.75322	1.6e-14	*	7.76818	0.000692058	*
Os01g57066.1	transmembrane protein 49, putative, expressed	13.74	18.79	27.88	31.07	GO:0016020			1.02085	1.23e-06	*	0.451583	0.0922382		7.68209	0.000474224	*
Os01g57073.1	insulin-degrading enzyme, putative, expressed	2.64	3.35	5.14	2.35				0.96123	0.0979932		0.343623	0.623353		-0.167877	0.812674
Os01g57100.1	expressed protein	1.23	0.34	1.99	2.02	GO:0016023;GO:0004674	GO:0006468		0.69411	0.474246		-1.85505	0.202672		0.715697	0.398821
Os01g57230.1	BTBN1 - Bric-a-Brac, Tramtrack, Broad Complex BTB domain with non-phototropic hypocotyl 3 NPH3 and coiled-coil domains, expressed	1.06	0.5	1.99	2.52				0.908704	0.388916		-1.08406	0.433448		1.24936	0.133173
Os01g57240.1	expressed protein	5.46	5.37	5.31	5.37				-0.0401891	0.955158		-0.0239789	0.968743		-0.0239789	0.965201
Os01g57250.1	expressed protein	28.18	44.28	34.68	0				0.299432	0.136024		0.651984	4.02e-05		6.93495	0.000197593	*
Os01g57260.1	vacuolar protein sorting-associated protein 28 homolog 2, putative, expressed	27.83	37.23	33.69	0.34	GO:0000813		GO:0006810	0.27568	0.186627		0.419825	0.0193712		6.81726	0.000474511	*
Os01g57280.3	rp1, putative, expressed	0.53	1.01	0.66	0	GO:0016023	GO:0000166		0.316474	0.877313		0.930291	0.520181		-5.72792	0.200353
Os01g57340.1	rp1, putative, expressed	0.35	0.34	0.5	0	GO:0016023	GO:0005488		0.514573	0.837646		-0.0418202	0.965894		-5.12928	0.338908
Os01g57350.1	diacylglycerol kinase, putative, expressed	4.23	1.34	3.15	1.01				-0.425306	0.489337		-1.65842	0.0124152		-2.0663	0.00202242
Os01g57360.1	acyltransferase, putative, expressed	37.69	59.37	55.92	64.66	GO:0009536;GO:0016020			0.569183	4.94e-05		0.655552	1.11e-06		0.778692	1.17e-09
Os01g57420.1	diacylglycerol kinase, putative, expressed	15.32	11.57	14.27	8.06		GO:0004143	GO:0007205	-0.102431	0.762721		-0.405027	0.181063		-0.926565	0.00106368
Os01g57440.1	DNA repair metallo-beta-lactamase, putative, expressed	0	0	0	1.85										7.53138	0.002345
Os01g57450.1	universal stress protein domain containing protein, putative, expressed	7.75	6.37	5.81	4.87	GO:0009536			-0.415658	0.37942		-0.282903	0.511715		-0.670275	0.104919
Os01g57460.1	frataxin, putative, expressed	1.06	1.51	1.33	1.34			GO:0006879	0.327362	0.807109		0.510484	0.641526		0.338169	0.751125
Os01g57480.1	serine/threonine-protein kinase receptor precursor, putative, expressed	11.27	16.77	9.96	5.88	GO:0016023			-0.17827	0.638441		0.573395	0.0413412		-0.938599	0.00525904
Os01g57540.1	protein kinase, putative, expressed	1.41	0	0.66	3.19	GO:0016023			-1.09516	0.405223		-7.13955	0.0131361		1.17786	0.100101
Os01g57560.1	serine/threonine-protein kinase receptor precursor, putative, expressed	30.12	40.59	58.25	30.06	GO:0016023			0.951536	9e-12		0.430403	0.011548		-0.00287676	0.986298
Os01g57570.1	NADPH-dependent FMN reductase domain containing protein, expressed	48.61	40.92	29.37	46.86	GO:0016023			-0.72691	1.44e-06		-0.248447	0.126833		-0.0528962	0.740864
Os01g57580.1	bHelix-loop-helix transcription factor, putative, expressed	0.35	2.01	1.66	1.51				2.24576	0.093131		2.52177	0.0339389		2.10912	0.0982132
Os01g57599.1	retrotransposon protein, putative, unclassified, expressed	5.99	10.73	5.31	0				-0.173844	0.752708		0.841022	0.0201892		6.28064	0.000473938	*
Os01g57610.1	OsGH3.1 - Probable indole-3-acetic acid-amido synthetase, expressed	0	0	0	3.36			GO:0009733;GO:0009416							5.99318	0.000309321	*
Os01g57620.1	expressed protein	0.35	0	0	0.34				-5.12928	0.394407		-5.12928	0.376433		-0.0418202	0.962448
Os01g57630.1	pentatricopeptide containing protein, putative, expressed	0	0.34	0	0							5.08746	0.411826
Os01g57630.3	pentatricopeptide containing protein, putative, expressed	0	0.67	0.33	0				5.04439	0.42005		6.06609	0.161652
Os01g57700.1	membrane protein, putative, expressed	0	0	0.33	0	GO:0016023;GO:0016020			5.04439	0.426722
Os01g57730.1	peroxidase precursor, putative, expressed	1.41	1.17	0.33	1.01	GO:0016023	GO:0004601		-2.09516	0.145907		-0.269187	0.820709		-0.48134	0.630809
Os01g57740.1	expressed protein	10.04	5.7	3.15	1.85				-1.67234	2.9e-05	*	-0.816725	0.0296212		5.97086	2.47e-06	*
Os01g57770.1	OsPOP4 - Putative ProlylOligopeptidase homologue, expressed	0	0	0.5	1.18		GO:0003824	GO:0006629	5.64386	0.293353					6.88264	0.0253207
Os01g57790.1	retrotransposon protein, putative, unclassified	0	0	0	0.84										6.39232	0.0789326
Os01g57840.1	expressed protein	3.7	2.52	0.33	0.67				-3.48699	0.00100007		-0.554102	0.406326		-2.46529	0.00130503
Os01g57854.1	pectinesterase, putative, expressed	0	0	0.33	2.02				5.04439	0.44104					7.65821	0.00127684
Os01g57880.1	plastocyanin-like domain containing protein, putative, expressed	0	0	0	0.34	GO:0016023;GO:0009055	GO:0022900								5.08746	0.374051
Os01g57900.1	PPR repeat domain containing protein, putative, expressed	0.35	0.5	0	0.5	GO:0005739			-5.12928	0.400723		0.514573	0.82126		0.514573	0.797737
Os01g57910.1	KH domain containing protein, putative, expressed	4.76	15.43	4.15	14.44				-0.19785	0.752432		1.6967	6.88e-08	*	5.75992	7.31e-05	*
Os01g57930.1	CDP-alcohol phosphatidyltransferase, putative, expressed	0.35	0.67	0.33	0.67				-0.0848889	0.959676		0.936806	0.620386		0.936806	0.582394
Os01g57960.1	retrotransposon protein, putative, unclassified, expressed	0	0.67	1	1.18				6.64386	0.0666893		6.06609	0.16418		6.88264	0.0253398
Os01g57968.1	expressed protein	22.02	20.97	21.24	14.44	GO:0005739			-0.0520307	0.862154		-0.0704876	0.795934		-0.608744	0.00769716
Os01g58024.1	NADPH-dependentOxidoreductase, putative, expressed	6.69	5.03	9.13	5.37	GO:0009507;GO:0009579;GO:0016020;GO:0008137;GO:0055114;GO:0019684			0.448609	0.289542		-0.411448	0.389322		-0.317084	0.451609
Os01g58039.1	uncharacterized protein ycf70, putative, expressed	0.53	0	0	0	GO:0009536			-5.72792	0.253547		-5.72792	0.235611		-5.72792	0.200378
Os01g58080.3	membrane-associated salt-inducible protein, putative, expressed	1.41	4.19	1.33	1.18	GO:0005739	GO:0003700	GO:0006355	-0.0842689	0.950057		1.57126	0.0183343		-0.256908	0.798489
Os01g58140.1	expressed protein	1.06	0.5	1.16	1.18				0.130061	0.939953		-1.08406	0.43404		0.154723	0.90383
Os01g58194.1	protein disulfide isomerase, putative, expressed	1.41	4.03	2.32	6.55				0.71843	0.441656		1.51508	0.0255623		5.7349	0.000474655	*
Os01g58240.1	OsSub6 - Putative Subtilisin homologue, expressed	4.76	10.23	1.83	0.5	GO:0016023	GO:0004252	GO:0006508	-1.37912	0.02419		1.10377	0.00322747		5.62743	0.000309616	*
Os01g58280.1	OsSub8 - Putative Subtilisin homologue, expressed	1.23	13.42	0	17.3	GO:0016023	GO:0004252	GO:0006508	-6.94251	0.0266137		3.44765	6.14e-05	*	5.4799	0.000474368	*
Os01g58335.1	expressed protein	2.64	4.53	2.16	6.38				-0.289507	0.729144		0.778973	0.202589		1.27302	0.00831813
Os01g58380.1	3-hydroxybutyryl-CoA dehydrogenase, putative, expressed	5.11	9.56	6.8	13.77		GO:0016491	GO:0008152	0.412211	0.4082		0.903687	0.0199262		5.432	0.000473652	*
Os01g58390.1	haloacid dehalogenase, putative, expressed	9.86	6.71	6.64	7.89				-0.570404	0.14872		-0.555275	0.149089		-0.321562	0.367552
Os01g58420.1	AP2 domain containing protein, expressed	18.14	11.91	16.1	18.14	GO:0005634	GO:0003700	GO:0006355	-0.172114	0.550139		-0.607001	0.0227376		0	0.997198
Os01g58440.1	ligA, putative, expressed	0.35	0.67	0.66	0				0.915111	0.651697		0.936806	0.623796		-5.12928	0.347237
Os01g58444.1	expressed protein	5.64	14.09	6.47	11.42				0.198071	0.704523		1.3209	3.07e-05	*	1.0178	0.00257896
Os01g58459.2	expressed protein	0.53	1.17	0	0.34				-5.72792	0.250442		1.14244	0.407082		-0.640458	0.722407
Os01g58470.1	expressed protein	36.28	24.15	42.32	46.02	GO:0009536			0.222165	0.236148		-0.587151	0.000959382		0.343087	0.0259038
Os01g58500.1	expressed protein	0	0	0	0.34	GO:0016020;GO:0016023;GO:0005739									5.08746	0.354545
Os01g58520.1	disease resistance protein, putative, expressed	0	0	0	0.67										6.06609	0.137292
Os01g58530.1	NB-ARC/LRR disease resistance protein, putative, expressed	2.64	1.68	1.83	4.87				-0.528694	0.505081		-0.652077	0.419387		0.883384	0.10745
Os01g58550.1	methyladenine glycosylase, putative, expressed	0.35	0	1	1.18				1.51457	0.391704		-5.12928	0.392018		1.75336	0.217879
Os01g58580.1	ICE-like protease p20 domain containing protein, putative, expressed	23.6	25.49	36.34	11.92				0.622772	0.000526506		0.111145	0.641273		-0.985403	1.16e-05
Os01g58620.1	expressed protein	10.92	11.24	10.95	18.64	GO:0016020			0.00395801	0.991706		0.0416692	0.925519		0.771429	0.00224359
Os01g58630.1	pentatricopeptide repeat, putative, expressed	1.76	0	0.83	1.34	GO:0009536			-1.08439	0.331604		-7.45943	0.00373631		-0.393342	0.659485
Os01g58640.1	nucleotide pyrophosphatase/phosphodiesterase, putative, expressed	9.16	15.93	17.42	8.73	GO:0008287;GO:0005739	GO:0004722	GO:0006470	0.927325	0.000755873		0.798327	0.00530351		-0.0693659	0.858421
Os01g58680.1	apurinic endonuclease-redox protein, putative, expressed	2.47	1.17	0	0	GO:0005739			-7.94837	0.000311911	*	-1.078	0.225777		5.43074	0	*
Os01g58700.1	expressed protein	1.23	1.84	3.32	4.2				1.43252	0.0661877		0.581047	0.550234		1.77173	0.00673558
Os01g58750.1	expressed protein	11.27	24.49	24.89	36.28	GO:0005739			1.14308	4.55e-07	*	1.11971	8.64e-07	*	5.41865	7.3e-05	*
Os01g58754.1	expressed protein	1.23	3.52	0.83	1.18				-0.567475	0.650851		1.51692	0.0396334		-0.0598715	0.951318
Os01g58760.1	bZIP transcription factor domain containing protein, expressed	10.74	6.71	13.28	4.53				0.306261	0.394617		-0.678609	0.0598844		5.41618	7.4e-07	*
Os01g58780.1	zinc finger, C3HC4 type domain containing protein, expressed	2.29	0.34	2.16	3.36	GO:0005739			-0.0843163	0.937592		-2.75174	0.0129996		0.553114	0.372849
Os01g58790.2	GHMP kinases ATP-binding protein, putative, expressed	0.88	1.01	0.33	0.34	GO:0009509;GO:0009507;GO:0005524;GO:0016114			-1.41504	0.423188		0.19878	0.901202		-1.37197	0.366651
Os01g58800.1	expressed protein	1.59	2.52	3.32	2.18				1.06216	0.165715		0.664397	0.405209		0.455301	0.565071
Os01g58870.1	domainOf unknown function, DUF250 domain containing protein, expressed	1.59	1.51	4.15	2.86	GO:0016020			1.38408	0.0399274		-0.0744782	0.952729		0.846988	0.247402
Os01g58890.2	cysteine proteinase inhibitor precursor protein, putative, expressed	0	9.06	0	0.67	GO:0016023	GO:0004869	GO:0006952				9.82337	1.47e-14	*	6.06609	0.136954
Os01g58890.4	cysteine proteinase inhibitor precursor protein, putative, expressed	0.53	0.67	0.33	0	GO:0016023	GO:0004869	GO:0006952	-0.683526	0.760999		0.338169	0.853744		-5.72792	0.201403
Os01g58910.1	auxin-induced protein 5NG4, putative, expressed	1.94	0.84	1.66	2.35	GO:0016023;GO:0005739			-0.224873	0.827474		-1.2076	0.238202		0.276604	0.724818
Os01g59000.1	cytochrome P450, putative, expressed	1.76	2.01	0.5	3.86	GO:0016023			-1.81558	0.127766		0.19162	0.839321		1.13303	0.0766536
Os01g59020.1	cytochrome P450, putative, expressed	10.22	26	20.74	33.08	GO:0016023			1.02102	4.21e-05	*	1.34712	2.3e-09	*	5.41616	0.000197527	*
Os01g59060.1	50S ribosomal protein, putative, expressed	60.59	39.58	82.97	44	GO:0005622			0.45351	5.94e-05		-0.614308	3.67e-06		-0.461576	0.00038915
Os01g59070.1	expressed protein	0.35	0.5	0	0				-5.12928	0.405528		0.514573	0.822483		-5.12928	0.343843
Os01g59080.1	expressed protein	675.65	318.17	253.56	249.23	GO:0009536			-1.41395	6.64e-11	*	-1.08648	6.44e-167	*	5.28802	2.49e-05	*
Os01g59090.1	thylakoid lumenal 20 kDa protein, putative, expressed	62.7	50.65	41.32	43.33				-0.601625	4.13e-06		-0.307903	0.0236189		-0.533099	3.04e-05
Os01g59100.1	cytokinin-N-glucosyltransferase 1, putative, expressed	0	0.67	0	0.67	GO:0016023						6.06609	0.162421		6.06609	0.134412
Os01g59110.1	indole-3-acetate beta-glucosyltransferase, putative, expressed	2.82	3.35	2.16	1.34				-0.384664	0.62713		0.248466	0.727534		-1.07346	0.155081
Os01g59140.1	DNA-directed RNA polymerases I, II, and III subunit RPABC1, putative, expressed	14.09	18.79	11.95	15.62	GO:0005634	GO:0003899	GO:0006350	-0.237661	0.458786		0.415293	0.124973		0.148723	0.590007
Os01g59160.1	UBA/TS-N domain containing protein, expressed	5.28	0.67	5.14	3.69	GO:0016020			-0.0387696	0.957992		-2.9783	1.55e-05	*	-0.516917	0.310376
Os01g59180.1	OsFBX27 - F-box domain containing protein, expressed	3.87	3.35	3.98	3.69	GO:0016023;GO:0005524			0.0404349	0.964937		-0.208172	0.75664		-0.0687128	0.912648
Os01g59200.1	DUF617 domain containing protein, expressed	0	0	0.33	0				5.04439	0.435972
Os01g59265.1	expressed protein	1.41	0	1.66	2.52				0.235488	0.835687		-7.13955	0.0130471		0.837729	0.290989
Os01g59320.1	expressed protein	1.06	1.17	0.33	2.02				-1.68353	0.304599		0.142444	0.917518		0.930291	0.308861
Os01g59410.1	VQ motif family protein, expressed	1.41	4.36	1.83	2.02				0.376148	0.728237		1.62863	0.0127639		0.51866	0.538333
Os01g59420.1	expressed protein	0.35	0.34	0	0				-5.12928	0.403984		-0.0418202	0.969591		-5.12928	0.342667
Os01g59490.1	FAD dependentOxidoreductase domain containing protein, expressed	3.7	7.72	3.98	5.54	GO:0005739			0.105243	0.891295		1.06108	0.0168458		0.582361	0.2382
Os01g59510.1	chloroplast ribonuclease III domain protein, putative, expressed	18.32	25.49	18.09	16.63		GO:0004525	GO:0006396	-0.0182271	0.962884		0.476512	0.0321211		-0.139631	0.58179
Os01g59530.1	OsCML1 - Calmodulin-related calcium sensor protein, expressed	0.7	0.5	1.33	2.52		GO:0005515;GO:0005509		0.925999	0.465826		-0.485427	0.777298		1.848	0.0398777
Os01g59530.2	OsCML1 - Calmodulin-related calcium sensor protein, expressed	0	0	0	0.34		GO:0005515;GO:0005509								5.08746	0.359017
Os01g59550.1	senescence-induced receptor-like serine/threonine-protein kinase precursor, putative, expressed	0	0	0.33	0.5				5.04439	0.442737					5.64386	0.231119
Os01g59570.1	senescence-induced receptor-like serine/threonine-protein kinase precursor, putative, expressed	0	0	0	0.5	GO:0016023									5.64386	0.228442
Os01g59610.1	KAZ1 - Kazal-type serine protease inhibitor precursor, expressed	1.76	0.5	0.83	1.01	GO:0016023			-1.08439	0.33122		-1.81558	0.120159		-0.80122	0.369686
Os01g59620.1	histone-lysine N-methyltransferase, H3 lysine-9 specific SUVH1, putative, expressed	0	1.34	0	0	GO:0005634;GO:0008270	GO:0016568					7.06609	0.0191101
Os01g59630.1	exostosin family domain containing protein, expressed	4.76	4.53	4.15	7.05	GO:0005739			-0.19785	0.752567		-0.0714505	0.912038		0.566662	0.196252
Os01g59670.1	expressed protein	1.23	1.01	1.99	2.35				0.69411	0.474657		-0.284303	0.814473		0.934002	0.261507
Os01g59690.1	OsFBX28 - F-box domain containing protein, expressed	7.4	8.22	11.12	12.43				0.58756	0.110922		0.151613	0.736542		0.748229	0.0183149
Os01g59730.1	ribosomal protein L7Ae, putative, expressed	0.88	1.51	0	0.84	GO:0005840	GO:0003735	GO:0006412	-6.45943	0.0852856		0.778973	0.478403		-0.0671142	0.958789
Os01g59740.1	expressed protein	25.36	17.11	27.38	18.64	GO:0009536			0.110568	0.646839		-0.567715	0.00968097		-0.444153	0.036635
Os01g59750.1	histidine triad family protein, putative, expressed	1.94	2.35	2.99	2.69		GO:0003824		0.624089	0.438684		0.276604	0.752714		0.47155	0.506804
Os01g59760.1	bZIP transcription factor, putative, expressed	0	0.84	1.16	1.34				6.85798	0.0395125		6.39232	0.0976801		7.06609	0.0141365
Os01g59790.3	ADP-ribosylation factor, putative, expressed	0	0	0.5	0	GO:0005794;GO:0009536;GO:0016787;GO:0005215;GO:0006886;GO:0006471;GO:0007264			5.64386	0.296659
Os01g59819.1	Os1bglu2 - beta-glucosidase homologue, similar to G. max isohydroxyurate hydrolase, expressed	0.7	0	0.83	0.34	GO:0016023			0.245756	0.904099		-6.12928	0.137462		-1.04182	0.507878
Os01g59840.1	Os1bglu3 - beta-glucosidase homologue, similar to G. max isohydroxyurate hydrolase, expressed	1.59	0.5	1.83	1.18	GO:0016023			0.202817	0.85539		-1.66903	0.172416		-0.43024	0.644955
Os01g59850.1	GTPase-activating protein, putative, expressed	23.6	29.35	30.7	29.22				0.379452	0.0685309		0.314574	0.140036		0.308169	0.124822
Os01g59860.1	expressed protein	1.41	3.69	1.49	2.52				0.0796172	0.95896		1.38793	0.0496607		0.837729	0.291211
Os01g59870.1	LTPL65 - Protease inhibitor/seed storage/LTP family protein precursor, expressed	0	0.34	0.5	0.34				5.64386	0.295964		5.08746	0.411175		5.08746	0.370202
Os01g59880.1	inositol-1, 4, 5-trisphosphate 5-phosphatase, putative, expressed	0	0	0.66	0.34				6.04439	0.185823					5.08746	0.366467
Os01g59900.1	expressed protein	17.08	28.01	27.05	24.52				0.663321	0.0018931		0.713634	0.000543081		0.521651	0.0158437
Os01g59920.1	cysteine synthase, chloroplast precursor, putative, expressed	2.47	2.18	4.31	2.52	GO:0009536			0.803177	0.215897		-0.180183	0.828113		0.0289127	0.965026
Os01g59950.1	pentatricopeptide repeat-containing protein, putative, expressed	5.28	2.68	4.65	6.89				-0.183307	0.753189		-0.978305	0.0771545		0.383966	0.356736
Os01g59970.1	expressed protein	16.73	15.26	21.9	10.92				0.388493	0.129108		-0.132682	0.653723		-0.615465	0.0208376
Os01g59980.1	zinc finger family protein, putative, expressed	48.44	39.58	22.57	41.48		GO:0005515		-1.10179	7.08e-12	*	-0.291427	0.0679914		-0.223783	0.144191
Os01g60020.1	NAC domain transcription factor, putative, expressed	0	0.84	0	0.5							6.39232	0.0984268		5.64386	0.231037
Os01g60110.1	E2F-related protein, putative, expressed	17.61	10.06	6.64	7.73	GO:0005739			-1.40714	5.46e-07	*	-0.807765	0.00266552		5.28011	0.000474081	*
Os01g60170.1	DUF567 domain containing protein, putative, expressed	8.45	2.35	3.98	4.03				-1.08618	0.0105572		-1.84629	3.74e-05	*	-1.06817	0.00763606
Os01g60200.1	expressed protein	6.87	9.39	5.97	5.21	GO:0009536			-0.202579	0.683503		0.450815	0.263896		-0.399027	0.356751
Os01g60230.1	auxin efflux carrier component, putative, expressed	0.88	1.51	0.66	1.85	GO:0016020			-0.415037	0.798447		0.778973	0.477967		1.07195	0.269995
Os01g60270.2	homeobox domain containing protein, expressed	0.7	1.68	4.98	2.02				2.83072	7.18e-05	*	1.26303	0.269363		1.52893	0.12245
Os01g60280.1	ATP binding protein, putative, expressed	5.11	11.24	5.64	12.09	GO:0016023			0.142372	0.813399		1.13725	0.00138691		5.19986	0.000308928	*
Os01g60309.1	retrotransposon protein, putative, Ty1-copia subclass	12.15	19.46	11.62	25.86				-0.0643462	0.874584		0.679555	0.00785864		5.18226	7.26e-13	*
Os01g60330.1	inactive receptor kinase At2g26730 precursor, putative, expressed	2.11	1.01	4.31	1.85		GO:0004672;GO:0005524	GO:0006468	1.03044	0.111619		-1.06289	0.268395		-0.189718	0.80803
Os01g60350.1	hypothetical protein	0	0	0	1.01	GO:0016023									6.65821	0.0452116
Os01g60420.1	expressed protein	0.35	0	0.5	0	GO:0005739			0.514573	0.839328		-5.12928	0.385811		-5.12928	0.342206
Os01g60440.1	HEAT repeat family protein, putative, expressed	23.25	24.49	20.58	38.63				-0.175988	0.478337		0.0749621	0.772424		0.732491	1.39e-05
Os01g60530.1	transposon protein, putative, CACTA, En/Spm sub-class	0	4.03	0.33	0				5.04439	0.420866		8.65464	1.14e-06	*
Os01g60600.1	WRKY DNA-binding domain containing protein, expressed	0	0	0.33	0.34		GO:0003677		5.04439	0.447855					5.08746	0.377718
Os01g60640.1	OsWRKY21 - SuperfamilyOf TFs having WRKY and zinc finger domains, expressed	0.35	0.34	1.16	1.51		GO:0003677		1.7287	0.28454		-0.0418202	0.970756		2.10912	0.09817
Os01g60650.1	non-green plastid inner envelope membrane protein, putative, expressed	3.87	4.86	3.98	5.04	GO:0009536;GO:0016020			0.0404349	0.964714		0.328623	0.559761		0.38109	0.443963
Os01g60700.1	serine/threonine-protein kinase NAK, putative, expressed	16.56	11.91	16.59	14.44				0.00261121	0.991839		-0.475529	0.0974011		-0.197632	0.450287
Os01g60720.1	hypothetical protein	0	0	0	0.34										5.08746	0.369664
Os01g60770.1	expansin precursor, putative, expressed	59.89	8.22	106.7	40.81	GO:0005576;GO:0016020;GO:0016023		GO:0009664	0.833173	5.23e-17		-2.8651	2.45e-56	*	-0.553392	2.47e-05
Os01g60780.2	solute carrier family 35 member E3, putative, expressed	1.06	0.5	0.66	1.01	GO:0016020			-0.683526	0.634368		-1.08406	0.433266		-0.069709	0.954762
Os01g60790.1	40S ribosomal protein S26, putative, expressed	35.23	36.73	25.89	40.47				-0.44441	0.0179955		0.0601544	0.775234		0.200048	0.235885
Os01g60800.1	expressed protein	0.35	1.01	1.16	0.67				1.7287	0.283361		1.52893	0.358241		0.936806	0.582442
Os01g60810.1	DUF623 domain containing protein, expressed	3.7	2.01	5.31	2.18				0.521187	0.376614		-0.88033	0.198587		-0.763197	0.228424
Os01g60830.1	expressed protein	384.32	210.66	198.64	208.58				-0.952152	4.84e-11		-0.867392	2.29e-65		-0.881707	2.53e-67
Os01g60860.1	spotted leaf 11, putative, expressed	5.64	3.52	3.48	4.87	GO:0009536			-0.696608	0.207588		-0.68012	0.202794		-0.211773	0.654759
Os01g60910.1	CAMK_KIN1/SNF1/Nim1_like.12 - CAMK includes calcium/calmodulin depedent protein kinases, expressed	1.06	1.84	1.33	1.34				0.327362	0.807319		0.795642	0.406455		0.338169	0.75136
Os01g60910.2	CAMK_KIN1/SNF1/Nim1_like.12 - CAMK includes calcium/calmodulin depedent protein kinases, expressed	0	0	0	0.84										6.39232	0.0781729
Os01g60920.1	OsFBX30 - F-box domain containing protein, expressed	2.64	10.4	3.65	7.39				0.467359	0.489555		1.97797	1.76e-06	*	1.48504	0.00108263
Os01g60930.1	expressed protein	5.99	13.59	2.32	9.24	GO:0016020			-1.36843	0.0100635		1.18192	0.000218612	*	0.625337	0.0962511
Os01g61010.2	nodulin, putative, expressed	0	0	0	1.01	GO:0016020									6.65821	0.0447864
Os01g61030.1	VHS and GAT domain containing protein, expressed	13.91	15.26	15.43	24.02				0.149616	0.649924		0.133633	0.672264		0.788114	0.000333332
Os01g61060.1	SAG20, putative, expressed	0.35	0.34	0.83	0.67	GO:0016020			1.24576	0.478962		-0.0418202	0.970173		0.936806	0.584043
Os01g61070.1	heavy metal-associated domain containing protein, expressed	1.23	10.06	1.49	14.28				0.276654	0.825905		3.0319	6.13e-05	*	5.15033	0.000475374	*
Os01g61080.1	OsWRKY24 - SuperfamilyOf TFs having WRKY and zinc finger domains, expressed	4.58	3.35	1.66	3.19		GO:0003677		-1.46416	0.0203518		-0.451187	0.423951		-0.521791	0.347787
Os01g61120.1	expressed protein	175.96	422.67	289.41	142.25				0.717867	1.95e-35		1.26428	2.18e-11	*	-0.306819	2.88e-05
Os01g61140.1	retrotransposon protein, putative, unclassified	0	1.68	0	2.69							7.39232	0.00601582		5.02806	0.000475519	*
Os01g61150.1	phox domain-containing protein, putative, expressed	11.8	14.26	11.95	14.11				0.0182238	0.95842		0.273187	0.395795		0.257931	0.361746
Os01g61170.1	prenylated rab acceptor, putative	0	0	0.33	0	GO:0044464			5.04439	0.415685
Os01g61180.1	exo70 exocyst complex subunit domain containing protein, expressed	4.58	9.06	11.45	10.92				1.32193	0.000243602	*	0.984163	0.0143251		5.01729	0.000197199	*
Os01g61190.1	exo70 exocyst complex subunit, putative, expressed	0	0.84	0.33	0.34				5.04439	0.442046		6.39232	0.0983872		5.08746	0.37248
Os01g61230.1	dihydroflavonol-4-reductase, putative, expressed	2.82	5.37	6.97	9.24				1.30546	0.00729086		0.929227	0.0914256		5	0.000309124	*
Os01g61240.1	gamma-interferon-inducible lysosomal thiol reductase precursor, putative	0	0	0.5	0.84				5.64386	0.293853					6.39232	0.0789083
Os01g61250.1	methyltransferase, putative, expressed	1.41	0	0.33	1.51				-2.09516	0.145667		-7.13955	0.013039		0.0988534	0.928605
Os01g61330.1	ankyrin homolog precursor, putative, expressed	0	0	1.49	1.18				7.21917	0.0130642					6.88264	0.0254023
Os01g61350.1	glutaredoxin, putative, expressed	1.06	0.84	1.66	0	GO:0005739			0.647119	0.550387		-0.335603	0.805945		-6.72792	0.0338864
Os01g61370.1	expressed protein	0	0	0.5	0				5.64386	0.291907
Os01g61380.1	lactate/malate dehydrogenase, putative, expressed	0.53	0	0.33	0.5	GO:0009536			-0.683526	0.757821		-5.72792	0.232821		-0.0840643	0.964229
Os01g61400.1	sufB/sufD domain containing protein, putative, expressed	83.66	98.29	85.3	147.29	GO:0009536	GO:0005524	GO:0016226	0.0280077	0.852727		0.232507	0.0319951		0.81605	1.44e-11
Os01g61420.1	zinc finger, C3HC4 type domain containing protein, expressed	10.57	11.24	13.28	9.57				0.32928	0.350231		0.0886667	0.824226		-0.143385	0.67662
Os01g61430.1	HIT zinc finger domain containing protein, expressed	16.91	23.65	14.11	22.84	GO:0005739			-0.261159	0.405399		0.483964	0.0367535		0.433686	0.0554447
Os01g61440.1	expressed protein	0.7	0.34	0.33	1.18	GO:0005739;GO:0009536			-1.08489	0.555845		-1.04182	0.547832		0.75336	0.527356
Os01g61460.1	leaf senescence related protein, putative, expressed	3.7	3.69	5.48	3.53				0.566651	0.318611		-0.00390445	0.991998		-0.0678571	0.914177
Os01g61510.1	ammonium transporter protein, putative, expressed	0.7	0.67	0.66	0.67	GO:0016020	GO:0008519	GO:0006810	-0.0848889	0.963571		-0.0631938	0.967245		-0.0631938	0.962124
Os01g61560.3	phosphatidate cytidylyltransferase, putative, expressed	0.35	0	0.5	1.18	GO:0005739;GO:0016020			0.514573	0.838626		-5.12928	0.382758		1.75336	0.217538
Os01g61590.1	CAMK_CAMK_like.1 - CAMK includes calcium/calmodulin depedent protein kinases, expressed	3.52	3.19	7.97	3.53				1.179	0.00816579		-0.142019	0.828307		0.00409276	0.999026
Os01g61620.1	protein kinase family protein, putative, expressed	2.47	1.01	2.16	3.19				-0.19348	0.829023		-1.29016	0.147723		0.369045	0.565195
Os01g61630.1	expressed protein	1.59	3.86	4.31	3.02	GO:0009536			1.43866	0.0289027		1.27957	0.0601324		0.925522	0.200829
Os01g61640.1	NLI interacting factor-like phosphatase, putative, expressed	16.73	13.42	17.26	21.66				0.044995	0.904228		-0.318053	0.272745		0.372596	0.112364
Os01g61680.1	expressed protein	5.11	4.86	4.31	3.69				-0.245635	0.671558		-0.072367	0.907572		-0.469702	0.360775
Os01g61780.1	vacuolar ATP synthase 98 kDa subunit, putative, expressed	8.1	6.54	5.48	4.37	GO:0016020			-0.563746	0.206502		-0.308631	0.45357		-0.890289	0.0277189
Os01g61814.1	40S ribosomal protein S23, putative, expressed	51.96	56.69	33.19	57.1				-0.646653	8.5e-06		0.125693	0.397447		0.136089	0.339626
Os01g61830.1	zinc finger C-x8-C-x5-C-x3-H type family protein, expressed	6.34	6.54	6.8	9.74	GO:0005739			0.101052	0.852837		0.0448078	0.941636		0.619439	0.0888069
Os01g61880.1	respiratory burstOxidase, putative, expressed	0.53	0	0.33	0	GO:0016020	GO:0005509	GO:0022900	-0.683526	0.760863		-5.72792	0.237325		-5.72792	0.201328
Os01g61890.4	AT hook motif family protein, expressed	0	0	0	0.84	GO:0016020	GO:0005509	GO:0022900							6.39232	0.079018
Os01g61900.1	CCT motif family protein, expressed	4.58	2.85	2.32	3.53				-0.981223	0.112128		-0.684386	0.254083		-0.375679	0.466617
Os01g61910.1	KIP1, putative, expressed	1.59	2.35	1.99	1.85	GO:0005739			0.323742	0.750582		0.563634	0.501008		0.218499	0.806037
Os01g61920.1	Core histone H2A/H2B/H3/H4 domain containing protein, putative, expressed	16.03	9.73	13.61	11.25	GO:0000786;GO:0005634	GO:0003677	GO:0006334	-0.236107	0.426559		-0.720263	0.0114853		-0.510849	0.0625827
Os01g61930.1	SAC3/GANP family protein, putative, expressed	13.91	9.39	7.97	11.42				-0.803471	0.0104664		-0.566925	0.0705493		-0.28456	0.34778
Os01g61970.1	Lung seven transmembrane receptor domain containing protein, putative, expressed	0	0	0	0.5	GO:0016023;GO:0016020									5.64386	0.227935
Os01g62010.1	hydrolase, alpha/beta fold family domain containing protein, expressed	0	0	0	0.34										5.08746	0.356767
Os01g62070.1	cation efflux family protein, putative, expressed	38.57	160.34	103.72	251.41	GO:0016020			1.42714	3.97e-39	*	2.05558	8.15e-12	*	4.99318	7.3e-05	*
Os01g62070.2	cation efflux family protein, putative, expressed	0	0.5	0.66	1.68	GO:0016020			6.04439	0.18407		5.64386	0.263575		7.39232	0.00427599
Os01g62070.3	cation efflux family protein, putative, expressed	1.76	3.69	1.66	5.04	GO:0016020			-0.0843922	0.946115		1.06805	0.125157		1.51785	0.00763576
Os01g62130.1	ZOS1-14 - C2H2 zinc finger protein, expressed	1.06	0.84	1.33	1.01				0.327362	0.806899		-0.335603	0.80527		-0.069709	0.954969
Os01g62160.1	trp repressor/replication initiator, putative, expressed	1.76	1.51	0.66	2.35	GO:0005739			-1.41504	0.222517		-0.221027	0.822375		0.417085	0.584896
Os01g62190.1	ZOS1-15 - C2H2 zinc finger protein, expressed	0	0.34	0	0	GO:0005634;GO:0009536						5.08746	0.398658
Os01g62200.1	domainOf unknown function DUF966 domain containing protein, expressed	3.7	0.67	13.94	8.73				1.91363	2.59e-08	*	-2.46529	0.00185022		1.23846	0.00204245
Os01g62210.1	50S ribosomal protein L17, putative, expressed	3.7	4.03	1.66	2.35	GO:0005739			-1.15634	0.102696		0.123255	0.852131		-0.654865	0.293605
Os01g62230.1	Core histone H2A/H2B/H3/H4 domain containing protein, putative, expressed	18.32	20.46	16.76	11.42	GO:0000786;GO:0005634	GO:0003677	GO:0006334	-0.128397	0.666186		0.159387	0.544216		-0.681857	0.00709963
Os01g62260.1	thaumatin, putative, expressed	0.35	0.67	0	0.34	GO:0016023			-5.12928	0.391548		0.936806	0.620099		-0.0418202	0.961358
Os01g62290.1	DnaK family protein, putative, expressed	0	0	0.33	0				5.04439	0.439565
Os01g62300.1	SLT1 protein, putative, expressed	21.84	19.62	26.55	20.66		GO:0004181		0.281739	0.239652		-0.154648	0.541222		-0.0801326	0.73827
Os01g62350.1	60S ribosomal protein L36-2, putative, expressed	3.52	5.2	2.49	6.55				-0.49943	0.460594		0.562936	0.317818		0.895919	0.0524431
Os01g62380.1	fasciclin-like arabinogalactan protein, putative, expressed	0.35	0	0	0				-5.12928	0.391747		-5.12928	0.373703		-5.12928	0.33496
Os01g62390.1	growth regulator related protein, putative, expressed	23.6	20.8	26.55	23.51				0.169925	0.466004		-0.182203	0.437475		-0.00551232	0.976885
Os01g62500.1	OsFtsH3 FtsH protease, homologueOf AtFtsH3/10, expressed	1.06	2.35	1.66	1.51	GO:0005739;GO:0005524	GO:0006508		0.647119	0.549485		1.1486	0.212452		0.510484	0.602749
Os01g62570.1	ATP/GTP/Ca++ binding protein, putative	0	0	0	0.34										5.08746	0.370238
Os01g62610.1	peptidyl-prolyl cis-trans isomerase, FKBP-type, putative, expressed	0.35	0.84	0.83	0.84				1.24576	0.480048		1.26303	0.451823		1.26303	0.410353
Os01g62630.1	aspartic proteinase nepenthesin precursor, putative, expressed	3.87	0.67	2.66	0.84		GO:0004190	GO:0006508	-0.540907	0.423098		-2.5301	0.00111962		-2.20387	0.00214437
Os01g62660.1	MYB family transcription factor, putative, expressed	0.88	0.5	0	0.34	GO:0005634		GO:0045449	-6.45943	0.0853893		-0.815575	0.592122		-1.37197	0.367053
Os01g62670.1	avr9/Cf-9 rapidly elicited protein, putative, expressed	0.53	0.5	1	0				0.915936	0.548213		-0.0840643	0.97047		-5.72792	0.200229
Os01g62760.1	protein phosphatase 2C, putative, expressed	8.28	14.09	8.63	12.76	GO:0044464			0.0597298	0.912438		0.766969	0.0129741		0.623926	0.045144
Os01g62770.1	expressed protein	0	0	0	1.01										6.65821	0.0446566
Os01g62800.1	methyltransferase, putative, expressed	0	0.34	0.66	1.01				6.04439	0.185223		5.08746	0.403877		6.65821	0.0448862
Os01g62820.3	Transcription initiation factor TFIID subunit A containing protein, expressed	4.76	14.09	15.76	15.79	GO:0009536			1.72723	3.34e-08	*	1.56564	1.51e-06	*	4.98174	2.73e-09	*
Os01g62830.1	expressed protein	1.41	1.34	3.65	2.69				1.3722	0.0606181		-0.0734622	0.954345		0.931911	0.231099
Os01g62840.1	mannose-1-phosphate guanyltransferase, putative, expressed	90.71	60.72	67.37	62.81	GO:0005739	GO:0016779	GO:0009058	-0.429155	6.47e-05		-0.57909	4.64e-08		-0.530267	3.99e-07
Os01g62850.1	membrane associated DUF588 domain containing protein, putative, expressed	2.47	1.34	2.66	3.02	GO:0005739;GO:0016020			0.106915	0.918273		-0.882278	0.310115		0.290038	0.661866
Os01g62900.1	amino acid kinase, putative, expressed	6.87	10.9	5.64	9.57		GO:0004350;GO:0004349	GO:0006561	-0.284615	0.55464		0.665946	0.0646155		0.478209	0.196331
Os01g62910.1	CRR2, putative, expressed	2.99	3.86	1.33	2.69	GO:0009536			-1.16872	0.148446		0.368455	0.568055		-0.152539	0.813409
Os01g62920.1	homeodomain protein, putative, expressed	2.29	1.68	4.15	1.85	GO:0005634	GO:0003700	GO:0006355	0.857764	0.198338		-0.446886	0.59408		-0.307822	0.687018
Os01g62950.1	ras-related protein, putative, expressed	0.53	0	0.33	0.67	GO:0005886;GO:0003677;GO:0007264;GO:0006355;GO:0015031			-0.683526	0.758157		-5.72792	0.233601		0.338169	0.83353
Os01g62970.1	expressed protein	0	0	0.33	0				5.04439	0.425292
Os01g62980.1	LTPL101 - Protease inhibitor/seed storage/LTP family protein precursor, expressed	0	0	0.33	0.67	GO:0016023			5.04439	0.432336					6.06609	0.135377
Os01g63010.1	universal stress protein domain containing protein, putative, expressed	0	0	0.5	0				5.64386	0.287566
Os01g63050.1	expressed protein	29.59	9.06	64.72	27.88				1.1291	4.65e-17	*	-1.70753	1.04e-14	*	-0.0858791	0.670265
Os01g63060.1	phosphatidic acid phosphatase-related, putative, expressed	5.81	3.19	4.98	6.38	GO:0016020			-0.222392	0.679178		-0.864982	0.0960241		0.135018	0.77299
Os01g63150.1	retrotransposon protein, putative, Ty3-gypsy subclass, expressed	0	0.34	0.5	0.34				5.64386	0.291234		5.08746	0.400148		5.08746	0.360851
Os01g63160.1	MYB family transcription factor, putative, expressed	0	0	0.33	0	GO:0009536			5.04439	0.44067
Os01g63180.1	laccase-6 precursor, putative, expressed	0	0.34	0	6.05	GO:0016023						5.08746	0.41351		4.93942	3.97e-12	*
Os01g63210.1	SOUL heme-binding protein, putative, expressed	55.48	57.03	93.26	37.79				0.749291	1.7e-12		0.0397532	0.820295		-0.553963	5.08e-05
Os01g63220.2	kinase, pfkB family, putative, expressed	0	0	0	0.5	GO:0009536									5.64386	0.22409
Os01g63220.3	kinase, pfkB family, putative, expressed	1.06	3.52	2.82	5.04	GO:0009536			1.41163	0.101459		1.73151	0.0213878		4.89952	1.35e-06	*
Os01g63230.1	growth regulator related protein, putative, expressed	31.7	7.88	9.62	8.06				-1.72037	9.84e-13	*	-2.00822	1.35e-19	*	4.84951	0.000309222	*
Os01g63240.1	reticulon domain containing protein, putative, expressed	0	0	0.33	0	GO:0016020			5.04439	0.444394
Os01g63250.1	josephin, putative, expressed	2.64	2.01	2.32	2.52				-0.186413	0.828784		-0.393342	0.615611		-0.0671142	0.928224
Os01g63270.1	alpha-glucan phosphorylast isozyme, putative, expressed	0.7	1.17	0.83	1.18				0.245756	0.904539		0.741082	0.568835		0.75336	0.527761
Os01g63270.2	alpha-glucan phosphorylast isozyme, putative, expressed	0.35	0	0.33	0.34				-0.0848889	0.963016		-5.12928	0.382339		-0.0418202	0.965115
Os01g63290.1	transporter, major facilitator family, putative, expressed	0	0	0.33	0	GO:0016020;GO:0005739;GO:0009536	GO:0005215	GO:0006810	5.04439	0.420193
Os01g63354.1	ELM2 domain containing protein, putative, expressed	7.93	6.37	10.29	9.57				0.37585	0.352207		-0.316027	0.450389		0.271198	0.435446
Os01g63400.2	PPR repeat containing protein, expressed	1.76	3.19	1.33	5.71				-0.404149	0.694389		0.857981	0.256146		1.69792	0.00169078
Os01g63410.1	expressed protein	35.05	81.68	43.31	93.38				0.305286	0.0803954		1.22057	1.38e-12	*	4.848	0.000473795	*
Os01g63430.1	hypothetical protein	0	0	0.66	0				6.04439	0.183172
Os01g63460.1	MYB family transcription factor, putative, expressed	5.46	3.52	12.45	8.23				1.18917	0.000468525	*	-0.633326	0.241859		0.591991	0.137753
Os01g63470.1	C2 domain containing protein, expressed	35.93	36.4	34.68	28.89				-0.051085	0.826742		0.0187495	0.941566		-0.314619	0.0771473
Os01g63480.1	transferase family protein, putative, expressed	28.71	42.43	21.07	41.82				-0.446363	0.0361924		0.563531	0.000547396		0.54264	0.000685807
Os01g63580.1	glycerol-3-phosphate acyltransferase, putative, expressed	0	0.34	0	0.5	GO:0016020						5.08746	0.39679		5.64386	0.225383
Os01g63620.1	expressed protein	45.97	29.85	28.71	51.39	GO:0009536			-0.679139	1.29e-05		-0.622962	5.9e-05		0.160795	0.289276
Os01g63690.1	hs1, putative, expressed	2.82	7.88	3.15	2.86				0.159657	0.839903		1.4825	0.0010116		0.02032	0.978251
Os01g63710.3	CDC6 - Putative DNA replication initiation protein, expressed	4.4	5.03	2.99	1.68				-0.557358	0.391027		0.193055	0.743933		-1.38904	0.0207022
Os01g63800.1	pleckstrin homology domain-containing protein, putative, expressed	30.82	39.92	50.28	47.53				0.706118	1.97e-06		0.373245	0.0326006		0.624972	2.95e-05
Os01g63830.1	dehydrodolichyl diphosphate synthase, putative, expressed	1.41	1.51	1	0.67	GO:0009536			-0.495695	0.669127		0.0988534	0.941318		-1.07346	0.346188
Os01g63854.1	transmembrane amino acid transporter protein, putative, expressed	7.4	10.06	11.62	13.1	GO:0016020	GO:0005275	GO:0006865	0.651013	0.0676073		0.443033	0.251923		0.82397	0.00762091
Os01g63870.1	nucleobase-ascorbate transporter, putative, expressed	1.41	1.51	2.32	1.68				0.71843	0.442036		0.0988534	0.941829		0.252766	0.795169
Os01g63880.1	expressed protein	0.7	0	0	0.67				-6.12928	0.146804		-6.12928	0.136384		-0.0631938	0.961157
Os01g63890.1	G10 protein, putative, expressed	0.53	1.84	0.83	1.34	GO:0005634			0.647119	0.704212		1.79564	0.115403		1.33817	0.268289
Os01g63900.1	WD domain, G-beta repeat domain containing protein, expressed	0	1.68	1.99	2.35	GO:0005739			7.63662	0.00229542		7.39232	0.00600118		4.82346	0.000475086	*
Os01g63940.1	Transcription initiation factor TFIID subunit A containing protein, expressed	13.74	16.27	8.46	14.78	GO:0005669	GO:0016986	GO:0006352	-0.699652	0.0283655		0.243832	0.417941		0.105264	0.724544
Os01g63950.1	expressed protein	2.64	2.01	1.16	1.51				-1.18641	0.179328		-0.393342	0.615668		-0.805989	0.289267
Os01g63970.1	sialyltransferase family domain containing protein, expressed	12.86	10.9	9.96	12.76	GO:0016023			-0.368673	0.28925		-0.238563	0.46236		-0.0112623	0.96707
Os01g63980.1	ZOS1-17 - C2H2 zinc finger protein, expressed	0.35	0	0	0	GO:0016023			-5.12928	0.394357		-5.12928	0.376388		-5.12928	0.336528
Os01g63990.6	hydrolase, alpha/beta fold family protein, putative, expressed	0.53	1.51	1.16	0				1.13006	0.440308		1.51048	0.233189		-5.72792	0.199117
Os01g64090.1	L1P familyOf ribosomal proteins domain containing protein, expressed	17.61	12.75	13.28	12.93				-0.40714	0.158202		-0.465898	0.0915895		-0.445673	0.086963
Os01g64100.1	glycosyl hydrolase, putative, expressed	0	0	1.16	0.5	GO:0016023			6.85798	0.0395359					5.64386	0.229058
Os01g64110.1	glycosyl hydrolase, putative, expressed	2.11	1.01	1.49	2.52	GO:0016023			-0.501931	0.586897		-1.06289	0.268356		0.256181	0.738221
Os01g64120.1	2Fe-2S iron-sulfur cluster binding domain containing protein, expressed	0	0.5	0	0.84	GO:0009507;GO:0009055;GO:0051537;GO:0006810						5.64386	0.268818		6.39232	0.0792997
Os01g64170.1	glycosyl hydrolases family 17, putative, expressed	8.81	5.03	19.91	10.75	GO:0016023			1.17628	5.12e-06	*	-0.808584	0.0460128		0.287123	0.379264
Os01g64190.1	expressed protein	1.23	1.84	0.66	1.85				-0.89812	0.480104		0.581047	0.5497		0.588867	0.508513
Os01g64256.1	transposon protein, putative, Mutator sub-class, expressed	1.76	2.01	2.82	3.19				0.68012	0.41239		0.19162	0.839524		0.857981	0.218959
Os01g64262.1	hydrolase, alpha/beta fold family, putative, expressed	15.32	26	31.7	24.86				1.04907	9.12e-08	*	0.763095	0.000397064		0.69841	0.00111709
Os01g64270.1	expressed protein	452.66	155.82	214.57	115.71	GO:0005739			-1.07698	9.62e-11	*	-1.53855	4.61e-192	*	4.76793	0.000309813	*
Os01g64280.1	sorting nexin 1, putative, expressed	9.16	10.4	9.13	10.24	GO:0005739			-0.00473274	0.986748		0.183164	0.627799		0.160796	0.641759
Os01g64300.1	DUF584 domain containing protein, putative, expressed	0.35	0.5	0	1.34				-5.12928	0.411601		0.514573	0.824803		1.93681	0.145836
Os01g64330.1	retrotransposon protein, putative, unclassified, expressed	0	0	1	0.5				6.64386	0.0661605					5.64386	0.22445
Os01g64360.1	MYB family transcription factor, putative, expressed	0.7	1.17	1.16	1.01				0.728698	0.599588		0.741082	0.568944		0.528928	0.686434
Os01g64370.1	expressed protein	4.76	3.19	5.81	7.05	GO:0005739			0.287577	0.591385		-0.577405	0.32607		0.566662	0.196276
Os01g64440.1	expressed protein	0.53	3.52	0.5	4.37				-0.0840643	0.963053		2.73151	0.00176245		4.75186	0.000309026	*
Os01g64470.1	harpin-induced protein 1 domain containing protein, expressed	0	0.67	0	0.67	GO:0043231;GO:0044444						6.06609	0.164775		6.06609	0.136636
Os01g64490.1	protein kinase domain containing protein, expressed	5.28	4.86	7.14	8.57		GO:0005515;GO:0005524;GO:0004674	GO:0006468	0.435386	0.389287		-0.119582	0.828368		0.698757	0.0766819
Os01g64540.1	anthocyanidin 3-O-glucosyltransferase, putative, expressed	1.76	0.67	1.33	2.35				-0.404149	0.694132		-1.39334	0.210166		0.417085	0.585138
Os01g64640.1	histone H3, putative, expressed	5.81	1.84	5.81	4.03	GO:0000786;GO:0005634;GO:0009536	GO:0003677	GO:0006334	0	0.995352		-1.65883	0.00240997		-0.527758	0.270006
Os01g64660.4	fructose-1,6-bisphosphatase, putative, expressed	0	0	0	0.34										5.08746	0.360067
Os01g64670.3	soluble inorganic pyrophosphatase, putative, expressed	0	0	0	0.34	GO:0016020;GO:0005737;GO:0000287	GO:0006796								5.08746	0.355901
Os01g64680.1	bolA, putative, expressed	0	0	0.33	0.34				5.04439	0.421589					5.08746	0.355868
Os01g64690.1	LSM domain containing protein, expressed	23.07	20.97	12.11	10.92				-0.929819	6.37e-05		-0.137691	0.57414		4.74723	0.000475807	*
Os01g64730.1	bZIP transcription factor domain containing protein, expressed	4.58	5.37	4.65	5.21	GO:0005634	GO:0003677	GO:0006355	0.0218831	0.971735		0.229574	0.675755		0.185936	0.718882
Os01g64750.1	sterol 3-beta-glucosyltransferase, putative, expressed	4.05	5.37	5.14	10.75				0.343846	0.545704		0.407	0.434402		4.72247	0.000474799	*
Os01g64760.1	Yip1 domain containing protein, expressed	6.34	11.57	10.79	18.81	GO:0016020			0.76714	0.0388338		0.867834	0.0122863		4.66838	0.000474943	*
Os01g64790.1	AP2 domain containing protein, expressed	3.35	5.2	3.82	9.74				0.189412	0.799		0.634351	0.258501		4.65718	0	*
Os01g64810.2	zinc finger DHHC domain-containing protein, putative, expressed	8.1	6.37	7.97	9.24	GO:0016020			-0.0233422	0.965167		-0.346629	0.396958		0.189971	0.603687
Os01g64820.1	POLA1 - Putative DNA polymerase alpha catalytic subunit, expressed	0.35	0.67	0	0.5		GO:0003676;GO:0016779	GO:0006139	-5.12928	0.397874		0.936806	0.621077		0.514573	0.797127
Os01g64870.1	expressed protein	4.05	12.41	7.8	9.74	GO:0005739			0.945552	0.0359474		1.61551	4.48e-06	*	4.62743	1.41e-05	*
Os01g64890.1	CorA-like magnesium transporter protein, putative, expressed	13.21	41.76	32.69	61.47				1.30722	4.45e-11	*	1.66049	0	*	4.52535	0.000197857	*
Os01g64900.1	HEAT, putative, expressed	0	0.34	0.33	0				5.04439	0.43315		5.08746	0.40482
Os01g64910.1	anthocyanidin 5,3-O-glucosyltransferase, putative, expressed	0	0	0	0.84										6.39232	0.0783764
Os01g64920.1	nuclear matrix protein 1, putative, expressed	1.41	2.85	1.49	1.51				0.0796172	0.958364		1.01527	0.211153		0.0988534	0.92874
Os01g64930.1	expressed protein	13.39	22.98	23.56	37.62	GO:0016020			0.815184	0.000393707		0.779223	0.00074866		4.52535	0.000473509	*
Os01g64949.1	expressed protein	0	0	2.16	0				7.75489	0.00127609
Os01g64970.1	CAMK_CAMK_like.11 - CAMK includes calcium/calmodulin depedent protein kinases, expressed	17.26	19.96	19.25	10.92				0.157426	0.581092		0.209679	0.413425		-0.66046	0.0115932
Os01g64980.1	ion channel DMI1, chloroplast precursor, putative, expressed	1.23	1.17	2.32	2.18	GO:0016021;GO:0009507;GO:0005488;GO:0006811			0.915466	0.338036		-0.0721498	0.957398		0.82567	0.343979
Os01g64980.2	ion channel DMI1, chloroplast precursor, putative, expressed	5.81	7.21	5.97	8.23	GO:0016021;GO:0009507;GO:0005488;GO:0006811			0.0391928	0.958287		0.311461	0.485829		0.502354	0.211341
Os01g65010.1	serine/threonine-protein kinase receptor precursor, putative	0	0.34	0	0	GO:0009536;GO:0016301						5.08746	0.411873
Os01g65030.1	S-locus-specific glycoprotein precursor, putative, expressed	0.7	0.34	0.33	0.5	GO:0009536;GO:0016301			-1.08489	0.556467		-1.04182	0.548582		-0.485427	0.750061
Os01g65070.2	hydrolase, alpha/beta fold family domain containing protein, expressed	0.35	1.17	0	0.5				-5.12928	0.396082		1.74108	0.253608		0.514573	0.796578
Os01g65080.2	ZOS1-18 - C2H2 zinc finger protein, expressed	0	0	0	0.34	GO:0005634	GO:0030528	GO:0045449							5.08746	0.354183
Os01g65094.1	expressed protein	6.16	5.37	3.32	4.7				-0.891747	0.0832306		-0.198008	0.691793		-0.39027	0.371191
Os01g65130.1	peptide transporter, putative, expressed	0	0.34	0.33	0				5.04439	0.439197		5.08746	0.411361
Os01g65150.1	proton-dependentOligopeptide transport, putative, expressed	0.53	0	0	0	GO:0016020			-5.72792	0.250316		-5.72792	0.23173		-5.72792	0.19809
Os01g65169.1	proton-dependentOligopeptide transport, putative, expressed	8.1	3.52	3.15	7.56	GO:0016020			-1.36257	0.00202468		-1.20235	0.0052771		-0.0995357	0.80074
Os01g65210.1	proton-dependentOligopeptide transport, putative, expressed	0.53	0	0.33	0	GO:0016020			-0.683526	0.761202		-5.72792	0.237656		-5.72792	0.201504
Os01g65220.1	XRN 5'-3' exonuclease N-terminus domain containing protein, expressed	20.43	19.96	20.25	35.27	GO:0005634			-0.0127673	0.968126		-0.0335775	0.91291		0.787752	9.48e-06
Os01g65230.1	AGC_AGC_other_PDK1_Pk61C.1 - ACG kinases include homologs to PKA, PKG and PKC, expressed	16.56	20.46	15.6	22.17		GO:0005515;GO:0004713;GO:0005524;GO:0004674	GO:0006468	-0.0861566	0.800522		0.305103	0.246064		0.420906	0.0678554
Os01g65240.1	transposon protein, putative, Pong sub-class, expressed	0	0	6.31	0				9.3015	2.19e-10	*
Os01g65260.1	amidophosphoribosyltransferase, chloroplast precursor, putative, expressed	64.99	19.96	19.08	13.77	GO:0009536		GO:0009116	-1.76816	0	*	-1.70311	4.7e-32	*	4.4946	0.000475663	*
Os01g65310.1	DUF803 domain containing, putative, expressed	10.92	13.92	10.62	13.1	GO:0016020			-0.0401891	0.935831		0.350186	0.277779		0.262594	0.371453
Os01g65320.1	expressed protein	21.14	18.62	25.06	19.65				0.245411	0.323305		-0.183122	0.464545		-0.105446	0.659168
Os01g65350.2	deoxynucleoside kinase family, putative, expressed	0	0	0	0.34										5.08746	0.351086
Os01g65370.1	MYB family transcription factor, putative	5.11	2.35	11.12	18.47	GO:0005634	GO:0003677	GO:0045449	1.12176	0.00196099		-1.12066	0.0470669		4.48612	3.61e-12	*
Os01g65380.1	patellin protein, putative, expressed	13.74	7.04	15.1	14.11				0.136167	0.681972		-0.964735	0.00198088		0.038336	0.909063
Os01g65400.3	DNA polymerase I, putative, expressed	0	0.34	0	0	GO:0009536						5.08746	0.392258
Os01g65410.1	serine hydroxymethyltransferase, mitochondrial precursor, putative, expressed	106.38	131.5	81.15	94.89				-0.390564	7.47e-05		0.305836	0.000547184		-0.164899	0.104412
Os01g65420.1	expressed protein	0.35	0.5	0	0				-5.12928	0.411216		0.514573	0.824598		-5.12928	0.346946
Os01g65480.1	dnaJ domain containing protein, expressed	3.87	2.85	9.96	8.06				1.36381	0.000531231	*	-0.441372	0.473828		1.05845	0.0105973
Os01g65510.1	OsFBX31 - F-box domain containing protein, expressed	0	0	1	0				6.64386	0.0663132
Os01g65520.1	Sad1 / UNC-like C-terminal domain containing protein, putative, expressed	2.99	5.53	6.14	5.04	GO:0005739			1.03809	0.0468258		0.887134	0.0998734		0.753278	0.157318
Os01g65530.1	RNA recognition motif containing protein, putative, expressed	0	0	0	0.34										5.08746	0.35333
Os01g65560.1	snRK1-interacting protein 1, putative, expressed	1.59	1.17	0.33	2.02	GO:0005739			-2.26849	0.0941276		-0.442518	0.678525		0.345329	0.68289
Os01g65580.1	mitotic checkpoint family protein, putative, expressed	0.35	1.01	0	0	GO:0005739			-5.12928	0.393449		1.52893	0.358148		-5.12928	0.335947
Os01g65600.1	PHD-finger domain containing protein, putative, expressed	10.57	13.42	10.62	16.63				0.00680839	0.986029		0.344409	0.298675		0.653813	0.0149201
Os01g65620.1	expressed protein	0	0.34	0	0							5.08746	0.419128
Os01g65650.1	receptor-like protein kinase HAIKU2 precursor, putative, expressed	5.28	4.36	2.49	3.86	GO:0016023			-1.08439	0.0555585		-0.27621	0.605205		-0.451937	0.366631
Os01g65670.1	amino acid transporter, putative, expressed	4.93	7.38	6.47	7.56	GO:0016020			0.392178	0.418414		0.582033	0.205265		0.616799	0.141703
Os01g65680.1	4,5-DOPA dioxygenase extradiol, putative, expressed	0.35	2.85	7.14	10.08				4.3505	1.82e-09	*	3.02554	0.00355334		4.46504	0.00047523	*
Os01g65700.1	expressed protein	0	0.5	0	0	GO:0016023						5.64386	0.269167
Os01g65720.1	expressed protein	6.69	10.4	6.64	11.25				-0.010823	0.974947		0.636505	0.0877005		0.749847	0.0256418
Os01g65730.1	SET domain containing protein, expressed	0.7	0.5	0.5	0.84	GO:0005739			-0.485427	0.783035		-0.485427	0.776306		0.263034	0.862897
Os01g65790.1	pectinesterase, putative, expressed	0.35	1.01	0.83	2.18				1.24576	0.477113		1.52893	0.358195		2.6389	0.0161922
Os01g65800.1	powdery mildew resistant protein 5, putative, expressed	1.59	1.34	1.33	2.35				-0.257601	0.825915		-0.246794	0.818223		0.563634	0.457145
Os01g65850.1	CHD3-type chromatin-remodeling factor PICKLE, putative	0	0	0.66	0.5		GO:0005488		6.04439	0.183966					5.64386	0.225879
Os01g65890.1	DNA repair metallo-beta-lactamase, putative, expressed	5.64	13.75	13.61	19.48				1.2709	8.94e-05	*	1.28566	5.91e-05	*	4.39816	6.34e-08	*
Os01g65900.1	chitin-inducible gibberellin-responsive protein, putative, expressed	65.17	81.85	39	76.41				-0.740734	7.22e-09		0.328774	0.0044516		0.229553	0.0537727
Os01g65950.1	thioesterase family protein, putative, expressed	0	0	0	0.34										5.08746	0.360271
Os01g65986.1	DUF803 domain containing, putative, expressed	7.75	13.08	8.8	3.86	GO:0016020			0.183307	0.679278		0.755094	0.0191764		-1.0056	0.0164492
Os01g65992.1	expressed protein	2.29	1.17	1.49	2.69	GO:0016020			-0.620035	0.478842		-0.968839	0.286234		0.232259	0.752042
Os01g66000.1	NADH dehydrogenase I subunit N, putative, expressed	327.08	262.99	402.75	314.39	GO:0016020			0.300241	2.39e-10		-0.314636	2.75e-09		-0.0570882	0.341346
Os01g66050.1	wound-responsive family protein, putative, expressed	12.86	21.97	17.76	22.34				0.465741	0.101483		0.772644	0.00111994		0.796739	0.000485188
Os01g66100.1	gibberellin 20Oxidase 2, putative, expressed	0	0	0	0.34										5.08746	0.36735
Os01g66130.1	armadillo/beta-catenin repeat family protein, putative, expressed	0.35	0.84	1.33	1.68				1.926	0.198799		1.26303	0.450332		2.26303	0.063865
Os01g66140.1	plus-3 domain containing protein, putative, expressed	5.11	12.58	24.73	19.65				2.27487	1.06e-17	*	1.29974	0.00011838	*	4.33823	0.000121184	*
Os01g66150.1	expressed protein	53.37	60.38	45.8	70.37				-0.220681	0.173639		0.178042	0.231068		0.398932	0.000909777
Os01g66170.1	SNARE associated Golgi protein, putative, expressed	111.32	166.89	203.78	130.16				0.8723	6.7e-35		0.584185	1.44e-12		0.225573	0.0105435
Os01g66180.1	cytochrome c, putative, expressed	1.76	0.5	0.83	1.01	GO:0005746	GO:0009055	GO:0022900	-1.08439	0.331556		-1.81558	0.120228		-0.80122	0.369821
Os01g66200.1	expressed protein	4.76	0.84	21.9	18.14				2.2019	4.27e-15	*	-2.5025	0.000255059	*	4.3322	0.000473367	*
Os01g66230.1	csAtPR5, putative, expressed	0	1.17	0.33	0				5.04439	0.442205		6.87036	0.0333965
Os01g66240.1	mitochondrion protein, putative, expressed	31.35	39.58	26.55	25.7	GO:0009536			-0.239754	0.277083		0.336306	0.056784		-0.286697	0.134248
Os01g66280.1	transcriptional regulator, putative, expressed	8.1	12.08	7.14	13.1	GO:0005739			-0.181998	0.686443		0.576627	0.0929128		0.693573	0.0245436
Os01g66300.1	KH domain containing protein, putative, expressed	16.38	22.98	14.44	22.17	GO:0009536			-0.181865	0.549547		0.488443	0.0382201		0.436673	0.0581079
Os01g66320.1	expressed protein	11.45	14.09	12.61	15.45	GO:0005739			0.139221	0.704771		0.299324	0.36554		0.432259	0.126645
Os01g66330.1	ATP-dependent Clp protease ATP-binding subunit clpX, putative, expressed	5.46	4.7	12.28	11.59	GO:0009536			1.16934	0.000634622	*	-0.21624	0.683865		1.08591	0.00127319
Os01g66350.1	DUF647 domain containing protein, putative, expressed	75.03	121.77	89.61	69.02				0.256192	0.0265214		0.698619	1.2e-11		-0.120453	0.341882
Os01g66360.1	2-C-methyl-D-erythritol 4-phosphate cytidylyltransferase, putative, expressed	4.76	7.55	7.63	7.89	GO:0009536			0.680721	0.13912		0.665515	0.138769		0.729064	0.07658
Os01g66379.1	expressed protein	7.4	3.35	3.98	5.71				-0.894757	0.0526638		-1.14336	0.0118937		-0.374035	0.370139
Os01g66440.1	hypothetical protein	0	0.67	0.33	0.34	GO:0005739			5.04439	0.415544		6.06609	0.161133		5.08746	0.35128
Os01g66490.1	no apical meristem protein, putative, expressed	2.11	3.35	3.82	2.52				0.85633	0.227348		0.666918	0.36446		0.256181	0.738105
Os01g66500.1	phosphoribosylformylglycinamidine synthase, putative, expressed	8.98	15.1	6.47	11.59	GO:0009536			-0.47295	0.270374		0.749761	0.0115093		0.368093	0.266176
Os01g66510.1	MLO domain containing protein, putative, expressed	9.86	7.21	6.14	7.56	GO:0016023;GO:0016021		GO:0008219	-0.683349	0.0802336		-0.451588	0.244839		-0.383201	0.285107
Os01g66520.1	serine/threonine-protein kinase RIO-like, putative, expressed	6.16	15.77	8.63	12.6				0.48643	0.273499		1.35618	5.64e-06	*	1.03242	0.00127246
Os01g66530.1	ARGOS, putative, expressed	0	0	0	0.34										5.08746	0.371175
Os01g66560.1	signal recognition particle 72 kDa protein, putative, expressed	7.75	8.39	9.46	13.1	GO:0016023			0.287644	0.473816		0.114475	0.803429		0.757299	0.0141297
Os01g66580.1	RNA polymerase III RPC4 domain containing protein, expressed	2.64	2.85	5.97	5.71				1.17719	0.0268708		0.110424	0.897779		1.11295	0.0282186
Os01g66600.1	rhodanese-like, putative, expressed	0.35	0.34	0.5	1.18				0.514573	0.837716		-0.0418202	0.965967		1.75336	0.217381
Os01g66600.2	rhodanese-like, putative, expressed	0.7	0.84	0.5	1.34				-0.485427	0.784755		0.263034	0.88076		0.936806	0.392989
Os01g66610.1	serine/threonine-protein kinase receptor precursor, putative, expressed	5.99	1.01	10.29	9.07	GO:0009536;GO:0016301			0.780615	0.040358		-2.5682	2.03e-05	*	0.598547	0.114793
Os01g66680.1	S-domain receptor-like protein kinase, putative, expressed	4.93	4.19	4.48	4.53	GO:0009536;GO:0016301			-0.138089	0.825931		-0.234637	0.678432		-0.122077	0.813187
Os01g66720.1	NADP-dependentOxidoreductase, putative, expressed	3.52	1.51	6.47	2.02		GO:0008270;GO:0004024		0.87819	0.0823295		-1.22103	0.0866006		-0.80122	0.214889
Os01g66760.1	inactive receptor kinase At2g26730 precursor, putative, expressed	1.41	1.01	0.66	1.34	GO:0016023			-1.09516	0.405168		-0.48134	0.665294		-0.0734622	0.94832
Os01g66810.1	conserved hypothetical protein	0.53	0.67	0	1.01	GO:0009536			-5.72792	0.254454		0.338169	0.853056		0.930291	0.476093
Os01g66820.1	inactive receptor kinase At1g27190 precursor, putative, expressed	2.82	3.69	1.66	0.84	GO:0016023			-0.764512	0.361228		0.387926	0.550495		-1.74723	0.0321155
Os01g66850.1	pectinacetylesterase domain containing protein, expressed	0	0.34	0.83	1.18	GO:0016023;GO:0005739			6.37504	0.111498		5.08746	0.400104		6.88264	0.0252444
Os01g66890.2	BTBZ1 - Bric-a-Brac, Tramtrack, and Broad Complex BTB domain with TAZ zinc finger and Calmodulin-binding domains, expressed	0.7	0.5	0	0		GO:0005515		-6.12928	0.146211		-0.485427	0.775646		-6.12928	0.11197
Os01g66920.1	Ser/Thr protein phosphatase family protein, putative, expressed	0	0.5	0.5	1.18	GO:0016023;GO:0016020			5.64386	0.293808		5.64386	0.265943		6.88264	0.0253255
Os01g66940.1	kinase, pfkB family, putative, expressed	43.86	30.53	43.81	23.01	GO:0016023;GO:0005524;GO:0008865	GO:0006014		-0.0016456	0.991355		-0.522678	0.00108894		-0.930645	5.54e-09
Os01g66960.1	selenoprotein precursor, putative, expressed	23.95	29.69	18.42	31.91	GO:0016023			-0.378753	0.116184		0.309951	0.144824		0.413983	0.0272572
Os01g67040.1	OsRhmbd5 - Putative Rhomboid homologue, expressed	0	0.34	0	0	GO:0016020						5.08746	0.414594
Os01g67090.1	IQ calmodulin-binding motif domain containing protein, expressed	0.88	0.5	2.66	0.5	GO:0005739			1.59585	0.0806203		-0.815575	0.591169		-0.815575	0.554065
Os01g67100.1	expressed protein	0	0	0	0.34	GO:0016023;GO:0016020									5.08746	0.371971
Os01g67110.1	expressed protein	0	0	0	0.34	GO:0016023;GO:0016020									5.08746	0.375783
Os01g67120.1	rhodanese-like domain containing protein, putative, expressed	540.38	367.99	328.9	296.25				-0.716325	1.37e-10		-0.554308	7.06e-42		-0.867159	6.66e-92
Os01g67126.1	ribosomal L18p/L5e family protein, putative, expressed	60.94	189.03	124.79	212.28				1.03404	2.18e-28	*	1.63315	6.13e-12	*	4.25395	0.000121226	*
Os01g67134.1	ribosomal L18p/L5e family protein, putative, expressed	23.78	75.64	49.45	92.7				1.05622	7.33e-12	*	1.6694	4.72e-12	*	4.24927	4.14e-13	*
Os01g67160.1	cyclin-dependent kinase B1-1, putative, expressed	5.28	4.36	3.65	3.86		GO:0005524;GO:0004674	GO:0006468	-0.532641	0.358649		-0.27621	0.605433		-0.451937	0.36674
Os01g67170.1	expressed protein	4.4	5.37	2.66	5.21				-0.726077	0.252922		0.287419	0.594075		0.24378	0.626736
Os01g67180.1	ribonuclease T2 family domain containing protein, expressed	41.57	20.13	30.87	28.38	GO:0016023			-0.429337	0.0118448		-1.0462	4.57e-10	*	-0.550668	0.000577077
Os01g67190.1	ribonuclease T2 family domain containing protein, expressed	0.7	0.67	3.15	1.68	GO:0016023			2.16993	0.0125434		-0.0631938	0.966511		1.26303	0.229613
Os01g67210.1	PPR repeat domain containing protein, putative, expressed	4.76	5.53	4.81	9.4				0.0150753	0.976194		0.216318	0.684318		0.981699	0.00895831
Os01g67220.2	Os1bglu4 - beta-glucosidase-like protein without signal sequence, expressed	0	0	0.66	2.02				6.04439	0.183896					7.65821	0.00127202
Os01g67240.1	formin-like protein 1 precursor, putative, expressed	0.53	0	0.83	0.67	GO:0005739			0.647119	0.703372		-5.72792	0.233388		0.338169	0.833405
Os01g67250.2	Rad21 / Rec8 like protein, putative, expressed	0	0.34	0	0							5.08746	0.405496
Os01g67300.1	expressed protein	2.82	2.52	3.15	3.19	GO:0009536			0.159657	0.840252		-0.162271	0.829677		0.177861	0.792826
Os01g67314.1	expressed protein	0	0.67	0	0							6.06609	0.165661
Os01g67320.1	expressed protein	0	0	0	0.84										6.39232	0.0796205
Os01g67360.1	methyltransferase, putative, expressed	5.28	4.36	6.64	5.88				0.330645	0.499233		-0.27621	0.605376		0.155278	0.75129
Os01g67370.6	expressed protein	1.94	1.68	3.15	0.84				0.699295	0.378729		-0.207595	0.824683		-1.2076	0.204741
Os01g67420.1	lipase, putative, expressed	1.59	2.18	1.83	2.02				0.202817	0.855603		0.455301	0.605638		0.345329	0.683109
Os01g67430.1	lipase, putative, expressed	0	0	0	0.5	GO:0009536									5.64386	0.230356
Os01g67480.1	helix-loop-helix DNA-binding domain containing protein, expressed	16.38	26.67	22.73	24.86	GO:0005634	GO:0030528	GO:0045449	0.472662	0.0528817		0.703282	0.000923554		0.601891	0.00486602
Os01g67490.1	OTU-like cysteine protease family protein, putative, expressed	1.41	0	0.66	1.18				-1.09516	0.404841		-7.13955	0.0130591		-0.256908	0.798735
Os01g67490.3	OTU-like cysteine protease family protein, putative, expressed	1.59	1.51	0.5	2.02				-1.66903	0.183597		-0.0744782	0.951777		0.345329	0.682781
Os01g67510.1	recA protein, putative, expressed	0.88	1.01	0	2.18	GO:0005739			-6.45943	0.0851823		0.19878	0.901488		1.30875	0.148278
Os01g67530.1	AMP-binding enzyme, putative, expressed	11.8	13.42	9.29	16.46		GO:0003824	GO:0008152	-0.345036	0.356692		0.185598	0.571579		0.480177	0.0780663
Os01g67540.1	AMP-binding domain containing protein, expressed	0	2.52	0	5.37		GO:0003824	GO:0008152				7.97728	0.000302989	*	4.22607	0.00019733	*
Os01g67550.1	FAD binding domain containing protein, expressed	0.53	1.17	0.33	1.18				-0.683526	0.757349		1.14244	0.407223		1.15472	0.367196
Os01g67560.2	Divergent PAP2 family domain containing protein, expressed	0	0	0.33	0.5	GO:0016020			5.04439	0.439355					5.64386	0.230193
Os01g67570.1	PDE312/PTAC10, putative, expressed	4.76	5.7	10.62	7.39				1.15775	0.00189587		0.26	0.615867		0.634613	0.133673
Os01g67580.1	multidrug resistance-associated protein, putative, expressed	0.53	1.17	1.49	0.67	GO:0043190;GO:0005524	GO:0006810		1.49125	0.256449		1.14244	0.407695		0.338169	0.833969
Os01g67590.1	oligopeptidase, putative, expressed	4.4	2.01	3.65	7.73		GO:0016787		-0.269607	0.664477		-1.13031	0.068284		0.812965	0.0522446
Os01g67600.1	CXE carboxylesterase, putative, expressed	5.11	3.86	8.3	9.91				0.699788	0.11036		-0.404722	0.444088		0.955562	0.00875556
Os01g67690.1	retrotransposon protein, putative, Ty1-copia subclass	0	0.34	0	0	GO:0009536;GO:0009055	GO:0022900					5.08746	0.407859
Os01g67730.1	1-5-phosphoribosyl-5-5-phosphoribosylaminomethylideneaminoimidazole-4-carboxamide isomerase, chloroplast precursor, putative, expressed	1.76	6.88	2.66	6.55	GO:0005739			0.595851	0.465375		1.96683	0.000152589	*	4.21655	1.41e-05	*
Os01g67740.1	chromosome segregation protein, putative, expressed	0	0.34	0.33	0				5.04439	0.441569		5.08746	0.413651
Os01g67750.1	expressed protein	0.35	0	0	0.34	GO:0016023			-5.12928	0.403349		-5.12928	0.385622		-0.0418202	0.96642
Os01g67770.1	two-component response regulator, putative, expressed	5.11	3.86	3.15	10.75		GO:0005515		-0.697971	0.236316		-0.404722	0.444041		1.07294	0.00227345
Os01g67810.1	transposon protein, putative, unclassified, expressed	9.51	1.68	13.94	11.76				0.551713	0.0882574		-2.50098	4.81e-08	*	0.306371	0.34906
Os01g67835.1	ompA/MotB, putative, expressed	0	0	0	0.34										5.08746	0.354611
Os01g67850.1	zinc finger, RING-type, putative, expressed	66.58	50.99	57.58	44.17	GO:0016023			-0.209521	0.142002		-0.384875	0.00269606		-0.592022	1.8e-06
Os01g67860.1	fructose-bisphospate aldolase isozyme, putative, expressed	98.46	149.44	116.16	157.87	GO:0005737	GO:0004332	GO:0006096	0.238504	0.0167598		0.601957	1.05e-11		0.681127	8.46e-12
Os01g67870.1	expressed protein	0.88	2.68	2.66	1.34				1.59585	0.0806797		1.60666	0.0683527		0.606658	0.570092
Os01g67880.1	vacuolar protein sorting-associated protein 53, putative, expressed	5.46	10.73	10.95	10.58	GO:0005739			1.00396	0.00589806		0.974677	0.00715819		0.954367	0.00662038
Os01g67950.1	ubiquitin family protein, putative, expressed	6.34	0.34	6.14	1.68	GO:0005739			-0.0462442	0.944074		-4.22088	1.59e-08	*	4.19986	0.000309419	*
Os01g67960.1	GPI transamidase component PIG-S-related, putative, expressed	2.64	5.7	6.8	6.55				1.365	0.00586154		1.11042	0.0370574		1.31096	0.00604114
Os01g67970.1	ZOS1-20 - C2H2 zinc finger protein, expressed	0.53	1.51	1.83	2.02		GO:0005515		1.78778	0.131907		1.51048	0.233008		1.93029	0.0622771
Os01g68020.1	BTBZ2 - Bric-a-Brac, Tramtrack, and Broad Complex BTB domain with TAZ zinc finger and Calmodulin-binding domains, expressed	32.41	36.56	28.71	49.21		GO:0005515		-0.174886	0.42282		0.173827	0.391877		0.602512	3.97e-05
Os01g68030.1	expressed protein	6.87	4.7	2.66	5.37	GO:0016023			-1.36888	0.00494656		-0.547649	0.24827		-0.355388	0.392014
Os01g68040.1	CorA-like magnesium transporter protein, putative, expressed	28.89	26	21.24	27.71				-0.443786	0.0365797		-0.152059	0.476071		-0.0601635	0.77844
Os01g68060.1	copine, putative, expressed	12.86	16.44	29.37	32.92				1.19145	9.19e-09	*	0.35432	0.235853		4.18813	0.000197396	*
Os01g68070.1	PPR repeat containing protein, expressed	1.06	1.17	1.49	1.85				0.491248	0.671354		0.142444	0.918239		0.803461	0.365307
Os01g68104.1	ZOS1-21 - C2H2 zinc finger protein, expressed	1.76	2.35	0.5	2.35				-1.81558	0.127821		0.417085	0.623684		0.417085	0.585041
Os01g68120.1	DCL3, putative, expressed	5.99	12.58	13.94	12.6		GO:0005488		1.2186	0.00013103	*	1.0705	0.00124238		4.18813	0.000473231	*
Os01g68140.1	expressed protein	14.27	3.52	14.27	12.76	GO:0009536			0	0.999344		-2.01934	3.33e-09	*	-0.161357	0.577263
Os01g68160.3	ZOS1-22 - C2H2 zinc finger protein, expressed	0	0.67	2.66	0				8.05528	0.000211095	*	6.06609	0.164519
Os01g68200.1	expressed protein	1.94	3.35	2.66	2.52				0.45537	0.584098		0.788104	0.271535		0.377367	0.607898
Os01g68269.1	hypothetical protein	2.29	3.02	1	3.02				-1.19535	0.211598		0.399201	0.588144		0.399201	0.547012
Os01g68300.1	expressed protein	2.47	13.59	3.32	105.47				0.426672	0.554892		2.45996	1.05e-06	*	4.14917	0.000472952	*
Os01g68310.1	sas10/Utp3 family protein	0	0.34	0	0							5.08746	0.408179
Os01g68320.4	DEAD-box ATP-dependent RNA helicase 30, putative, expressed	0.35	0.5	0	0.5		GO:0003676;GO:0005524;GO:0008026		-5.12928	0.394256		0.514573	0.819432		0.514573	0.796274
Os01g68330.1	antigen peptide transporter-like 1, chloroplast precursor, putative, expressed	5.28	9.56	5.14	7.56	GO:0016021;GO:0005524	GO:0006810		-0.0387696	0.957918		0.856473	0.0274905		0.517848	0.22016
Os01g68390.1	Uncharacterized ACR, COG1565 containing protein, putative, expressed	1.94	1.84	1.99	3.19				0.0367118	0.966712		-0.0763509	0.947507		0.7175	0.294864
Os01g68450.2	expressed protein	0.35	0	0	0	GO:0009536			-5.12928	0.406223		-5.12928	0.388625		-5.12928	0.344201
Os01g68480.1	thioredoxin, putative, expressed	1827.56	940.09	1089.42	863.56	GO:0009536	GO:0009055	GO:0022900	-0.746359	2.47e-10		-0.959048	0		4.14917	0.000473095	*
Os01g68490.1	tetratricopeptide-like helical, putative, expressed	4.58	4.19	6.64	5.21				0.535836	0.288441		-0.128397	0.829469		0.185936	0.718767
Os01g68500.1	expressed protein	1.76	3.52	2.49	6.55	GO:0016023			0.50057	0.556965		1	0.162293		4.118	0.000121268	*
Os01g68524.1	pentatricopeptide, putative, expressed	0.35	0	0	0	GO:0005739			-5.12928	0.405207		-5.12928	0.387619		-5.12928	0.343521
Os01g68540.1	rho GDP-dissociation inhibitor 1, putative, expressed	0	0.34	0	0							5.08746	0.417255
Os01g68620.1	signal peptide peptidase-like 2B, putative, expressed	0.7	0.5	0.83	0.67	GO:0005739;GO:0016020			0.245756	0.904172		-0.485427	0.777497		-0.0631938	0.962193
Os01g68630.1	leaf senescence related protein, putative, expressed	13.21	9.73	11.45	15.28	GO:0005739			-0.206283	0.545611		-0.441119	0.178029		0.210014	0.441119
Os01g68650.1	plant-specific domain TIGR01615 family protein, expressed	0.35	1.34	0	0				-5.12928	0.406277		1.93681	0.175926		-5.12928	0.344236
Os01g68680.1	tetratricopeptide repeat domain containing protein, expressed	8.1	10.23	8.3	11.25				0.0351894	0.956977		0.336812	0.376257		0.473931	0.158164
Os01g68740.1	keratin, type I cytoskeletal 9, putative, expressed	0.35	0.5	0	1.51				-5.12928	0.412097		0.514573	0.825077		2.10912	0.0982565
Os01g68750.1	adaptin, putative, expressed	6.52	5.87	4.15	4.87				-0.651761	0.196926		-0.151511	0.762428		-0.42095	0.345577
Os01g68760.1	WW domain containing protein, expressed	4.58	5.53	4.81	5.71				0.0706893	0.925091		0.271932	0.605544		0.318143	0.494232
Os01g68770.1	selenium-binding protein, putative, expressed	85.6	88.22	67.71	114.2		GO:0008430		-0.338242	0.00288372		0.043495	0.747703		0.41588	6.73e-06
Os01g68800.1	expressed protein	0	1.01	0.5	1.34				5.64386	0.293171		6.65821	0.0569338		7.06609	0.0141423
Os01g68810.1	expressed protein	2.47	4.36	3.82	6.21				0.629062	0.377062		0.819817	0.186097		1.33008	0.00685587
Os01g68830.1	expressed protein	3.87	3.19	2.16	7.39				-0.841302	0.220019		-0.278777	0.657412		0.933241	0.0308238
Os01g68840.1	CRP6 - Cysteine-rich family protein precursor, expressed	0	0	0.5	0				5.64386	0.29101
Os01g68860.2	zinc finger C-x8-C-x5-C-x3-H type family protein, expressed	0.88	0.34	0	0.5				-6.45943	0.0851616		-1.37197	0.408202		-0.815575	0.554252
Os01g68940.1	ubiquitin family domain containing protein, expressed	0	0	0	0.67		GO:0016462	GO:0008152							6.06609	0.13671
Os01g68950.1	ubiquitin family domain containing protein, expressed	4.23	11.74	10.12	32.75		GO:0016462	GO:0008152	1.25848	0.00110369		1.4727	3.77e-05	*	4.11151	0.000472822	*
Os01g69050.2	lysine ketoglutarate reductase trans-splicing related 1, putative, expressed	0.53	0	0.33	0				-0.683526	0.757148		-5.72792	0.232116		-5.72792	0.198431
Os01g69060.1	hydrolase, alpha/beta fold family domain containing protein, expressed	57.6	41.09	61.4	53.91	GO:0005739			0.0921698	0.55266		-0.487281	0.000390469		-0.0955159	0.491678
Os01g69070.1	auxin efflux carrier component, putative, expressed	31.88	72.29	47.96	70.54	GO:0016020			0.58918	0.000119899		1.18114	3.08e-12	*	4.11151	0.00047268	*
Os01g69080.1	acyl-desaturase, chloroplast precursor, putative, expressed	209.78	152.63	164.95	125.79	GO:0009507;GO:0045300;GO:0055114			-0.346848	2.76e-07		-0.458839	8.34e-12		-0.73786	3.29e-27
Os01g69090.1	CBS domain-containing protein, putative, expressed	6.34	9.73	9.96	14.28				0.651663	0.0969345		0.617957	0.111679		4.10734	1.35e-06	*
Os01g69100.1	expressed protein	32.94	70.78	30.04	38.29				-0.132956	0.528825		1.1035	7.28e-12	*	0.217127	0.217771
Os01g69110.1	expressed protein	24.66	39.58	36.67	45.85				0.572427	0.00141151		0.682599	5.43e-05		0.894749	9.29e-09
Os01g69190.1	regulatory protein, putative, expressed	0	0	0	0.5	GO:0016023									5.64386	0.23197
Os01g69200.1	regulatory protein, putative, expressed	1.41	0.84	2.99	0.84	GO:0016023			1.08445	0.184128		-0.747234	0.504794		-0.747234	0.46478
Os01g69210.1	mannosyl-oligosaccharide glucosidase, putative, expressed	2.29	5.7	1.66	4.37				-0.464164	0.598308		1.31561	0.0148188		0.932286	0.112163
Os01g69220.1	exostosin family domain containing protein, expressed	13.56	19.79	18.42	17.97	GO:0016023		GO:0009987	0.441916	0.113202		0.545414	0.0332427		0.406233	0.118486
Os01g69230.1	exo70 exocyst complex subunit domain containing protein, expressed	7.4	9.22	8.46	8.57	GO:0005739			0.193132	0.665019		0.317241	0.408106		0.21177	0.577545
Os01g69270.1	OsFBO2 - F-box andOther domain containing protein, expressed	19.55	27.67	26.39	41.15				0.432823	0.0550384		0.501154	0.0176304		4.09027	2.88e-12	*
Os01g69290.1	antifreeze glycoprotein, putative, expressed	4.4	0.34	8.8	2.18				1	0.0168061		-3.6939	1.48e-05	*	-1.01318	0.0805043
Os01g69830.1	OsSPL2 - SBP-box gene family member, expressed	0	0.34	0	0							5.08746	0.405994
Os01g69840.1	expressed protein	1.76	2.68	1.99	2.35				0.177193	0.873023		0.606658	0.432858		0.417085	0.585186
Os01g69850.1	OsMADS65 - MADS-box family gene with MIKC* type-box, expressed	39.81	55.18	48.95	51.89	GO:0005634;GO:0005739	GO:0003700	GO:0006355	0.298178	0.0667222		0.471015	0.000858836		0.382326	0.00746546
Os01g69870.1	expressed protein	5.11	3.52	1.16	2.52				-2.1392	0.000769856	*	-0.537748	0.346854		-1.0199	0.0559032
Os01g69900.1	CBS domain-containing protein, putative, expressed	9.69	11.41	11.28	8.57				0.219198	0.555698		0.23573	0.503633		-0.177201	0.613946
Os01g69940.1	OsFBX32 - F-box domain containing protein, expressed	13.91	17.28	12.78	21.83				-0.122235	0.72829		0.312981	0.277518		0.65019	0.00469959
Os01g69950.1	ribosomal protein L27, putative, expressed	400	179.3	280.45	201.03	GO:0009536			-0.512256	1.53e-10		-1.15762	1.47e-109	*	-0.992589	2.14e-85
Os01g69960.1	expressed protein	4.4	3.86	1.66	4.87				-1.40632	0.0287006		-0.188903	0.755147		0.146418	0.789368
[truncated: 13,271 more rows]

## Sheet: S2
Supplemental Table S2. Pathways enriched in the differentially expressed genes in transgenic rice line DXT with respect to the expression in the parental line D62B.
#	Pathway	DEGs with pathway annotation (476)	All genes with pathway annotation (22285)	Pvalue	Qvalue	Pathway ID	Differentially expressed genes
1	Ribosome	23 (4.83%)	585 (2.63%)	0.00393631	0.236002	ko03010	LOC_Os01g22490.1|13101.m02385|cDNA, LOC_Os05g37330.1|13105.m03889|cDNA, LOC_Os03g26860.1|13103.m03138|cDNA, LOC_Os04g32710.1|13104.m03139|cDNA, LOC_Os07g42450.1|13107.m04437|cDNA, LOC_Os10g27190.1|13110.m02328|cDNA, LOC_Os03g22460.1|13103.m02703|cDNA, LOC_Os05g15370.1|13105.m01621|cDNA, LOC_Os04g28180.1|13104.m02667|cDNA, LOC_Os08g23710.1|13108.m02429|cDNA, LOC_Os04g30730.1|13104.m02919|cDNA, LOC…
2	Carotenoid biosynthesis	9 (1.89%)	156 (0.7%)	0.00646982	0.236002	ko00906	LOC_Os04g48880.1|13104.m04986|cDNA, LOC_Os04g37619.1|13104.m03593|cDNA, LOC_Os07g44130.1|13107.m04642|cDNA, LOC_Os02g42810.1|13102.m04748|cDNA, LOC_Os07g30950.1|13107.m03125|cDNA, LOC_Os07g44160.1|13107.m04645|cDNA, LOC_Os04g33240.1|13104.m03206|cDNA, LOC_Os10g39930.2|13110.m03681|cDNA, LOC_Os02g57290.1|13102.m06600|cDNA
3	Flavone and flavonol biosynthesis	8 (1.68%)	136 (0.61%)	0.00893512	0.236002	ko00944	LOC_Os04g11970.1|13104.m01093|cDNA, LOC_Os10g08540.1|13110.m00736|cDNA, LOC_Os06g09240.1|13106.m00988|cDNA, LOC_Os12g09770.1|13112.m01036|cDNA, LOC_Os08g36310.1|13108.m03810|cDNA, LOC_Os10g17260.1|13110.m01410|cDNA, LOC_Os06g01250.1|13106.m00025|cDNA, LOC_Os10g02880.1|13110.m00196|cDNA
4	Oxidative phosphorylation	13 (2.73%)	289 (1.3%)	0.00965771	0.236002	ko00190	LOC_Os08g14860.1|13108.m01587|cDNA, LOC_Os05g47980.1|13105.m05087|cDNA, LOC_Os10g42840.1|13110.m04045|cDNA, LOC_Os03g52660.1|13103.m05738|cDNA, LOC_Os05g31290.1|13105.m03211|cDNA, LOC_Os01g42430.1|13101.m04356|cDNA, LOC_Os03g52670.1|13103.m05739|cDNA, LOC_Os11g43895.1|13111.m04378|cDNA, LOC_Os05g45730.1|13105.m04861|cDNA, LOC_Os08g02640.1|13108.m00204|cDNA, LOC_Os05g02310.1|13105.m00195|cDNA, LOC…
5	Regulation of autophagy	7 (1.47%)	115 (0.52%)	0.0118001	0.236002	ko04140	LOC_Os11g02240.1|13111.m00146|cDNA, LOC_Os03g43440.1|13103.m04669|cDNA, LOC_Os04g58990.1|13104.m06214|cDNA, LOC_Os07g44290.1|13107.m04658|cDNA, LOC_Os09g25090.1|13109.m02395|cDNA, LOC_Os06g40370.1|13106.m04196|cDNA, LOC_Os05g43840.1|13105.m04624|cDNA
6	Arachidonic acid metabolism	4 (0.84%)	49 (0.22%)	0.020436	0.314074	ko00590	LOC_Os08g30810.1|13108.m03191|cDNA, LOC_Os03g60460.1|13103.m06632|cDNA, LOC_Os10g39930.2|13110.m03681|cDNA, LOC_Os02g57290.1|13102.m06600|cDNA
7	Biosynthesis of phenylpropanoids	34 (7.14%)	1107 (4.97%)	0.0219852	0.314074	ko01061	LOC_Os01g01660.1|13101.m00090|cDNA, LOC_Os09g22410.3|13109.m02153|cDNA, LOC_Os01g74660.1|13101.m08165|cDNA, LOC_Os04g53810.1|13104.m05554|cDNA, LOC_Os03g17730.1|13103.m02120|cDNA, LOC_Os04g53800.1|13104.m05551|cDNA, LOC_Os01g60270.2|13101.m06415|cDNA, LOC_Os06g49660.1|13106.m05324|cDNA, LOC_Os02g47610.1|13102.m05368|cDNA, LOC_Os11g29720.1|13111.m02871|cDNA, LOC_Os02g41680.1|13102.m04603|cDNA, LOC…
8	Benzoxazinoid biosynthesis	7 (1.47%)	137 (0.61%)	0.0279601	0.332152	ko00402	LOC_Os11g25454.1|13111.m02430|cDNA, LOC_Os07g13770.1|13107.m01431|cDNA, LOC_Os04g11970.1|13104.m01093|cDNA, LOC_Os04g37820.1|13104.m03621|cDNA, LOC_Os02g28900.1|13102.m03147|cDNA, LOC_Os12g09770.1|13112.m01036|cDNA, LOC_Os10g02880.1|13110.m00196|cDNA
9	Flavonoid biosynthesis	17 (3.57%)	480 (2.15%)	0.0298937	0.332152	ko00941	LOC_Os01g01660.1|13101.m00090|cDNA, LOC_Os01g74660.1|13101.m08165|cDNA, LOC_Os04g53810.1|13104.m05554|cDNA, LOC_Os04g53800.1|13104.m05551|cDNA, LOC_Os06g49660.1|13106.m05324|cDNA, LOC_Os02g47610.1|13102.m05368|cDNA, LOC_Os11g29720.1|13111.m02871|cDNA, LOC_Os06g06180.1|13106.m00632|cDNA, LOC_Os10g08540.1|13110.m00736|cDNA, LOC_Os06g27770.1|13106.m02857|cDNA, LOC_Os08g36310.1|13108.m03810|cDNA, LOC…
10	Anthocyanin biosynthesis	3 (0.63%)	35 (0.16%)	0.0382599	0.382599	ko00942	LOC_Os10g30560.1|13110.m02632|cDNA, LOC_Os06g09240.1|13106.m00988|cDNA, LOC_Os02g28900.1|13102.m03147|cDNA
11	Vitamin B6 metabolism	2 (0.42%)	16 (0.07%)	0.0448384	0.407622	ko00750	LOC_Os05g47640.1|13105.m05049|cDNA, LOC_Os07g01020.1|13107.m00002|cDNA
12	Ubiquinone and other terpenoid-quinone biosynthesis	5 (1.05%)	95 (0.43%)	0.0529599	0.429326	ko00130	LOC_Os02g47310.1|13102.m05324|cDNA, LOC_Os02g08100.1|13102.m00932|cDNA, LOC_Os08g14760.1|13108.m01577|cDNA, LOC_Os03g19250.1|13103.m02300|cDNA, LOC_Os03g19240.1|13103.m02299|cDNA
13	Amino sugar and nucleotide sugar metabolism	10 (2.1%)	262 (1.18%)	0.0558124	0.429326	ko00520	LOC_Os10g39680.1|13110.m03645|cDNA, LOC_Os03g06880.1|13103.m00758|cDNA, LOC_Os03g04060.1|13103.m00413|cDNA, LOC_Os09g15420.1|13109.m01457|cDNA, LOC_Os09g32670.1|13109.m03260|cDNA, LOC_Os05g15770.1|13105.m01662|cDNA, LOC_Os02g04840.1|13102.m00516|cDNA, LOC_Os06g48940.1|13106.m05211|cDNA, LOC_Os02g54890.1|13102.m06287|cDNA, LOC_Os09g29060.1|13109.m02875|cDNA
14	Inositol phosphate metabolism	5 (1.05%)	103 (0.46%)	0.0699444	0.499603	ko00562	LOC_Os03g51610.1|13103.m05621|cDNA, LOC_Os08g34950.1|13108.m03657|cDNA, LOC_Os05g03610.1|13105.m00352|cDNA, LOC_Os09g23740.1|13109.m02247|cDNA, LOC_Os02g56170.1|13102.m06453|cDNA
15	Metabolism of xenobiotics by cytochrome P450	7 (1.47%)	172 (0.77%)	0.0765677	0.502687	ko00980	LOC_Os09g32620.1|13109.m03255|cDNA, LOC_Os07g44130.1|13107.m04642|cDNA, LOC_Os05g02530.1|13105.m00222|cDNA, LOC_Os07g44160.1|13107.m04645|cDNA, LOC_Os10g38540.1|13110.m03509|cDNA, LOC_Os10g38140.1|13110.m03481|cDNA, LOC_Os10g38580.1|13110.m03513|cDNA
16	Stilbenoid, diarylheptanoid and gingerol biosynthesis	14 (2.94%)	431 (1.93%)	0.0804299	0.502687	ko00945	LOC_Os09g10340.1|13109.m00907|cDNA, LOC_Os06g49660.1|13106.m05324|cDNA, LOC_Os11g29720.1|13111.m02871|cDNA, LOC_Os06g03930.1|13106.m00338|cDNA, LOC_Os06g06180.1|13106.m00632|cDNA, LOC_Os10g08540.1|13110.m00736|cDNA, LOC_Os03g04650.1|13103.m00484|cDNA, LOC_Os08g38700.1|13108.m04108|cDNA, LOC_Os08g36310.1|13108.m03810|cDNA, LOC_Os07g23150.1|13107.m02274|cDNA, LOC_Os10g39930.2|13110.m03681|cDNA, LOC…
17	Sulfur metabolism	4 (0.84%)	78 (0.35%)	0.0857247	0.504263	ko00920	LOC_Os06g23800.2|13106.m02559|cDNA, LOC_Os03g10500.1|13103.m01177|cDNA, LOC_Os06g05700.1|13106.m00564|cDNA, LOC_Os02g56170.1|13102.m06453|cDNA
18	Glycine, serine and threonine metabolism	5 (1.05%)	118 (0.53%)	0.108861	0.583595	ko00260	LOC_Os05g47640.1|13105.m05049|cDNA, LOC_Os01g12830.2|13101.m01402|cDNA, LOC_Os03g03460.1|13103.m00331|cDNA, LOC_Os07g48920.1|13107.m05253|cDNA, LOC_Os02g01150.1|13102.m00022|cDNA
19	Zeatin biosynthesis	8 (1.68%)	227 (1.02%)	0.114678	0.583595	ko00908	LOC_Os11g25454.1|13111.m02430|cDNA, LOC_Os07g13770.1|13107.m01431|cDNA, LOC_Os07g44130.1|13107.m04642|cDNA, LOC_Os07g44160.1|13107.m04645|cDNA, LOC_Os04g24110.1|13104.m02243|cDNA, LOC_Os04g37820.1|13104.m03621|cDNA, LOC_Os02g37690.1|13102.m04123|cDNA, LOC_Os02g57290.1|13102.m06600|cDNA
20	Circadian rhythm - plant	11 (2.31%)	344 (1.54%)	0.121	0.583595	ko04712	LOC_Os09g06464.1|13109.m00487|cDNA, LOC_Os10g40740.1|13110.m03777|cDNA, LOC_Os03g10940.1|13103.m01233|cDNA, LOC_Os11g25560.1|13111.m02440|cDNA, LOC_Os04g52770.1|13104.m05421|cDNA, LOC_Os11g26150.1|13111.m02499|cDNA, LOC_Os06g05060.1|13106.m00476|cDNA, LOC_Os01g18290.1|13101.m01986|cDNA, LOC_Os01g63460.1|13101.m06811|cDNA, LOC_Os06g01670.1|13106.m00075|cDNA, LOC_Os03g12030.1|13103.m01366|cDNA
21	Nucleotide excision repair	8 (1.68%)	236 (1.06%)	0.134302	0.583595	ko03420	LOC_Os12g07720.1|13112.m00808|cDNA, LOC_Os01g44990.1|13101.m04610|cDNA, LOC_Os03g10780.1|13103.m01209|cDNA, LOC_Os02g53490.1|13102.m06110|cDNA, LOC_Os08g33082.1|13108.m03440|cDNA, LOC_Os01g49680.1|13101.m05168|cDNA, LOC_Os01g04870.1|13101.m00452|cDNA, LOC_Os05g15520.1|13105.m01636|cDNA
22	Limonene and pinene degradation	11 (2.31%)	359 (1.61%)	0.148567	0.583595	ko00903	LOC_Os09g10340.1|13109.m00907|cDNA, LOC_Os11g29720.1|13111.m02871|cDNA, LOC_Os06g03930.1|13106.m00338|cDNA, LOC_Os10g08540.1|13110.m00736|cDNA, LOC_Os03g04650.1|13103.m00484|cDNA, LOC_Os08g38700.1|13108.m04108|cDNA, LOC_Os08g36310.1|13108.m03810|cDNA, LOC_Os01g53910.1|13101.m05656|cDNA, LOC_Os10g39930.2|13110.m03681|cDNA, LOC_Os03g55270.1|13103.m06012|cDNA, LOC_Os01g59020.1|13101.m06269|cDNA
23	Biosynthesis of alkaloids derived from shikimate pathway	14 (2.94%)	482 (2.16%)	0.153318	0.583595	ko01063	LOC_Os09g22410.3|13109.m02153|cDNA, LOC_Os03g17730.1|13103.m02120|cDNA, LOC_Os01g60270.2|13101.m06415|cDNA, LOC_Os11g29720.1|13111.m02871|cDNA, LOC_Os02g41680.1|13102.m04603|cDNA, LOC_Os02g08100.1|13102.m00932|cDNA, LOC_Os08g14760.1|13108.m01577|cDNA, LOC_Os03g50880.1|13103.m05534|cDNA, LOC_Os03g19250.1|13103.m02300|cDNA, LOC_Os08g02640.1|13108.m00204|cDNA, LOC_Os09g29060.1|13109.m02875|cDNA, LOC…
24	Tropane, piperidine and pyridine alkaloid biosynthesis	3 (0.63%)	64 (0.29%)	0.156716	0.583595	ko00960	LOC_Os11g25700.1|13111.m02453|cDNA, LOC_Os02g42810.1|13102.m04748|cDNA, LOC_Os02g41680.1|13102.m04603|cDNA
25	Biosynthesis of terpenoids and steroids	17 (3.57%)	609 (2.73%)	0.159729	0.583595	ko01062	LOC_Os09g22410.3|13109.m02153|cDNA, LOC_Os02g47310.1|13102.m05324|cDNA, LOC_Os04g48880.1|13104.m04986|cDNA, LOC_Os04g37619.1|13104.m03593|cDNA, LOC_Os01g04260.1|13101.m00384|cDNA, LOC_Os02g42810.1|13102.m04748|cDNA, LOC_Os02g21810.1|13102.m02445|cDNA, LOC_Os01g60270.2|13101.m06415|cDNA, LOC_Os04g33240.1|13104.m03206|cDNA, LOC_Os03g22634.1|13103.m02727|cDNA, LOC_Os11g32240.1|13111.m03136|cDNA, LOC…
26	Spliceosome	21 (4.41%)	777 (3.49%)	0.161356	0.583595	ko03040	LOC_Os09g34910.1|13109.m03463|cDNA, LOC_Os03g46770.1|13103.m05036|cDNA, LOC_Os03g51520.2|13103.m05607|cDNA, LOC_Os07g33780.1|13107.m03438|cDNA, LOC_Os02g21340.1|13102.m02391|cDNA, LOC_Os05g13520.1|13105.m01418|cDNA, LOC_Os08g40880.1|13108.m04379|cDNA, LOC_Os03g52470.1|13103.m05715|cDNA, LOC_Os04g28090.1|13104.m02658|cDNA, LOC_Os11g46240.1|13111.m04629|cDNA, LOC_Os03g12000.1|13103.m01360|cDNA, LOC…
27	Alanine, aspartate and glutamate metabolism	5 (1.05%)	136 (0.61%)	0.166526	0.583595	ko00250	LOC_Os01g65260.1|13101.m07047|cDNA, LOC_Os05g45960.1|13105.m04892|cDNA, LOC_Os07g48920.1|13107.m05253|cDNA, LOC_Os04g56400.1|13104.m05869|cDNA, LOC_Os07g42600.1|13107.m04452|cDNA
28	Metabolic pathways	106 (22.27%)	4560 (20.46%)	0.175712	0.583595	ko01100	LOC_Os08g14860.1|13108.m01587|cDNA, LOC_Os09g25610.1|13109.m02451|cDNA, LOC_Os04g01530.2|13104.m00065|cDNA, LOC_Os09g22410.3|13109.m02153|cDNA, LOC_Os09g32620.1|13109.m03255|cDNA, LOC_Os01g16310.1|13101.m01821|cDNA, LOC_Os02g47310.1|13102.m05324|cDNA, LOC_Os01g74660.1|13101.m08165|cDNA, LOC_Os10g41550.1|13110.m03880|cDNA, LOC_Os04g59440.1|13104.m06263|cDNA, LOC_Os08g30810.1|13108.m03191|cDNA, LOC…
29	Purine metabolism	11 (2.31%)	378 (1.7%)	0.187712	0.583595	ko00230	LOC_Os09g25610.1|13109.m02451|cDNA, LOC_Os04g01530.2|13104.m00065|cDNA, LOC_Os09g22410.3|13109.m02153|cDNA, LOC_Os01g65260.1|13101.m07047|cDNA, LOC_Os04g48370.1|13104.m04922|cDNA, LOC_Os01g60270.2|13101.m06415|cDNA, LOC_Os12g37370.1|13112.m03837|cDNA, LOC_Os03g10500.1|13103.m01177|cDNA, LOC_Os08g44370.1|13108.m04812|cDNA, LOC_Os01g01620.1|13101.m00087|cDNA, LOC_Os05g33240.1|13105.m03433|cDNA
30	Cyanoamino acid metabolism	8 (1.68%)	258 (1.16%)	0.188748	0.583595	ko00460	LOC_Os03g07910.1|13103.m00887|cDNA, LOC_Os11g25454.1|13111.m02430|cDNA, LOC_Os07g13770.1|13107.m01431|cDNA, LOC_Os10g30560.1|13110.m02632|cDNA, LOC_Os04g37820.1|13104.m03621|cDNA, LOC_Os02g28900.1|13102.m03147|cDNA, LOC_Os02g37690.1|13102.m04123|cDNA, LOC_Os09g33680.1|13109.m03354|cDNA
31	Steroid biosynthesis	4 (0.84%)	106 (0.48%)	0.191419	0.583595	ko00100	LOC_Os02g47310.1|13102.m05324|cDNA, LOC_Os01g04260.1|13101.m00384|cDNA, LOC_Os02g21810.1|13102.m02445|cDNA, LOC_Os11g32240.1|13111.m03136|cDNA
32	ABC transporters	5 (1.05%)	145 (0.65%)	0.199086	0.583595	ko02010	LOC_Os07g33780.1|13107.m03438|cDNA, LOC_Os02g21340.1|13102.m02391|cDNA, LOC_Os05g13520.1|13105.m01418|cDNA, LOC_Os11g22350.1|13111.m02161|cDNA, LOC_Os03g54790.1|13103.m05951|cDNA
33	Biosynthesis of unsaturated fatty acids	5 (1.05%)	147 (0.66%)	0.206602	0.583595	ko01040	LOC_Os07g44130.1|13107.m04642|cDNA, LOC_Os07g44160.1|13107.m04645|cDNA, LOC_Os07g23430.1|13107.m02298|cDNA, LOC_Os01g05670.1|13101.m00549|cDNA, LOC_Os06g01390.1|13106.m00041|cDNA
34	Phenylpropanoid biosynthesis	20 (4.2%)	769 (3.45%)	0.213076	0.583595	ko00940	LOC_Os01g74660.1|13101.m08165|cDNA, LOC_Os06g49660.1|13106.m05324|cDNA, LOC_Os11g29720.1|13111.m02871|cDNA, LOC_Os06g18670.1|13106.m01992|cDNA, LOC_Os02g41680.1|13102.m04603|cDNA, LOC_Os10g30560.1|13110.m02632|cDNA, LOC_Os02g08100.1|13102.m00932|cDNA, LOC_Os06g06180.1|13106.m00632|cDNA, LOC_Os04g11970.1|13104.m01093|cDNA, LOC_Os04g37820.1|13104.m03621|cDNA, LOC_Os03g55410.1|13103.m06028|cDNA, LOC…
35	Phosphatidylinositol signaling system	5 (1.05%)	149 (0.67%)	0.21421	0.583595	ko04070	LOC_Os03g51610.1|13103.m05621|cDNA, LOC_Os08g34950.1|13108.m03657|cDNA, LOC_Os05g03610.1|13105.m00352|cDNA, LOC_Os09g23740.1|13109.m02247|cDNA, LOC_Os02g56170.1|13102.m06453|cDNA
36	Peroxisome	9 (1.89%)	309 (1.39%)	0.217393	0.583595	ko04146	LOC_Os12g43930.1|13112.m04632|cDNA, LOC_Os07g44130.1|13107.m04642|cDNA, LOC_Os07g44160.1|13107.m04645|cDNA, LOC_Os03g15860.1|13103.m01864|cDNA, LOC_Os08g44240.1|13108.m04796|cDNA, LOC_Os09g04730.1|13109.m00407|cDNA, LOC_Os03g38730.2|13103.m04204|cDNA, LOC_Os05g28870.1|13105.m02973|cDNA, LOC_Os06g01390.1|13106.m00041|cDNA
37	Biosynthesis of plant hormones	25 (5.25%)	988 (4.43%)	0.218115	0.583595	ko01070	LOC_Os09g22410.3|13109.m02153|cDNA, LOC_Os02g47310.1|13102.m05324|cDNA, LOC_Os04g48880.1|13104.m04986|cDNA, LOC_Os04g37619.1|13104.m03593|cDNA, LOC_Os01g04260.1|13101.m00384|cDNA, LOC_Os09g27820.1|13109.m02729|cDNA, LOC_Os06g11240.1|13106.m01217|cDNA, LOC_Os07g44130.1|13107.m04642|cDNA, LOC_Os02g42810.1|13102.m04748|cDNA, LOC_Os02g21810.1|13102.m02445|cDNA, LOC_Os01g60270.2|13101.m06415|cDNA, LOC…
38	Pyruvate metabolism	6 (1.26%)	190 (0.85%)	0.221766	0.583595	ko00620	LOC_Os09g22410.3|13109.m02153|cDNA, LOC_Os01g12830.2|13101.m01402|cDNA, LOC_Os01g60270.2|13101.m06415|cDNA, LOC_Os07g31380.1|13107.m03173|cDNA, LOC_Os08g44810.1|13108.m04874|cDNA, LOC_Os02g01150.1|13102.m00022|cDNA
39	Pyrimidine metabolism	9 (1.89%)	315 (1.41%)	0.233349	0.588978	ko00240	LOC_Os04g01530.2|13104.m00065|cDNA, LOC_Os01g73450.1|13101.m08014|cDNA, LOC_Os06g22140.1|13106.m02380|cDNA, LOC_Os04g33300.1|13104.m03213|cDNA, LOC_Os03g07910.1|13103.m00887|cDNA, LOC_Os04g48370.1|13104.m04922|cDNA, LOC_Os12g37370.1|13112.m03837|cDNA, LOC_Os05g33240.1|13105.m03433|cDNA, LOC_Os02g48290.1|13102.m05454|cDNA
40	Glutathione metabolism	6 (1.26%)	194 (0.87%)	0.235591	0.588978	ko00480	LOC_Os08g30810.1|13108.m03191|cDNA, LOC_Os05g02530.1|13105.m00222|cDNA, LOC_Os12g07820.1|13112.m00819|cDNA, LOC_Os10g38540.1|13110.m03509|cDNA, LOC_Os10g38140.1|13110.m03481|cDNA, LOC_Os10g38580.1|13110.m03513|cDNA
41	Endocytosis	7 (1.47%)	239 (1.07%)	0.251119	0.607862	ko04144	LOC_Os10g41820.1|13110.m03913|cDNA, LOC_Os05g01480.1|13105.m00082|cDNA, LOC_Os08g34950.1|13108.m03657|cDNA, LOC_Os05g01250.1|13105.m00046|cDNA, LOC_Os11g47710.1|13111.m04754|cDNA, LOC_Os09g23740.1|13109.m02247|cDNA, LOC_Os10g33660.1|13110.m02969|cDNA
42	Biosynthesis of alkaloids derived from ornithine, lysine and nicotinic acid	11 (2.31%)	407 (1.83%)	0.255302	0.607862	ko01064	LOC_Os09g22410.3|13109.m02153|cDNA, LOC_Os11g25700.1|13111.m02453|cDNA, LOC_Os02g42810.1|13102.m04748|cDNA, LOC_Os01g60270.2|13101.m06415|cDNA, LOC_Os02g41680.1|13102.m04603|cDNA, LOC_Os02g47940.1|13102.m05411|cDNA, LOC_Os08g02640.1|13108.m00204|cDNA, LOC_Os09g29060.1|13109.m02875|cDNA, LOC_Os07g42600.1|13107.m04452|cDNA, LOC_Os07g31380.1|13107.m03173|cDNA, LOC_Os08g44810.1|13108.m04874|cDNA
43	Carbon fixation in photosynthetic organisms	5 (1.05%)	164 (0.74%)	0.273725	0.63657	ko00710	LOC_Os09g22410.3|13109.m02153|cDNA, LOC_Os01g60270.2|13101.m06415|cDNA, LOC_Os07g42600.1|13107.m04452|cDNA, LOC_Os07g31380.1|13107.m03173|cDNA, LOC_Os08g44810.1|13108.m04874|cDNA
44	Tyrosine metabolism	4 (0.84%)	126 (0.57%)	0.283038	0.643268	ko00350	LOC_Os09g32620.1|13109.m03255|cDNA, LOC_Os06g48600.1|13106.m05168|cDNA, LOC_Os02g47940.1|13102.m05411|cDNA, LOC_Os07g48920.1|13107.m05253|cDNA
45	Biosynthesis of alkaloids derived from terpenoid and polyketide	10 (2.1%)	382 (1.71%)	0.301224	0.669386	ko01066	LOC_Os09g22410.3|13109.m02153|cDNA, LOC_Os01g04260.1|13101.m00384|cDNA, LOC_Os02g21810.1|13102.m02445|cDNA, LOC_Os01g60270.2|13101.m06415|cDNA, LOC_Os11g32240.1|13111.m03136|cDNA, LOC_Os08g02640.1|13108.m00204|cDNA, LOC_Os09g29060.1|13109.m02875|cDNA, LOC_Os02g45660.1|13102.m05122|cDNA, LOC_Os07g31380.1|13107.m03173|cDNA, LOC_Os08g44810.1|13108.m04874|cDNA
46	Photosynthesis	5 (1.05%)	176 (0.79%)	0.323536	0.695477	ko00195	LOC_Os04g59440.1|13104.m06263|cDNA, LOC_Os03g52660.1|13103.m05738|cDNA, LOC_Os03g52670.1|13103.m05739|cDNA, LOC_Os06g01210.1|13106.m00020|cDNA, LOC_Os03g45710.1|13103.m04914|cDNA
47	Glycosphingolipid biosynthesis - globo series	1 (0.21%)	19 (0.09%)	0.336614	0.695477	ko00603	LOC_Os01g33420.1|13101.m03369|cDNA
48	Phenylalanine, tyrosine and tryptophan biosynthesis	3 (0.63%)	96 (0.43%)	0.337152	0.695477	ko00400	LOC_Os03g17730.1|13103.m02120|cDNA, LOC_Os02g47940.1|13102.m05411|cDNA, LOC_Os03g50880.1|13103.m05534|cDNA
49	Fatty acid metabolism	5 (1.05%)	183 (0.82%)	0.353062	0.695477	ko00071	LOC_Os09g32620.1|13109.m03255|cDNA, LOC_Os05g45300.1|13105.m04808|cDNA, LOC_Os07g44130.1|13107.m04642|cDNA, LOC_Os07g44160.1|13107.m04645|cDNA, LOC_Os06g01390.1|13106.m00041|cDNA
50	DNA replication	5 (1.05%)	183 (0.82%)	0.353062	0.695477	ko03030	LOC_Os12g07720.1|13112.m00808|cDNA, LOC_Os02g53490.1|13102.m06110|cDNA, LOC_Os10g39230.1|13110.m03591|cDNA, LOC_Os02g47560.1|13102.m05359|cDNA, LOC_Os05g15520.1|13105.m01636|cDNA
51	Glyoxylate and dicarboxylate metabolism	3 (0.63%)	99 (0.44%)	0.354693	0.695477	ko00630	LOC_Os01g12830.2|13101.m01402|cDNA, LOC_Os08g44810.1|13108.m04874|cDNA, LOC_Os02g01150.1|13102.m00022|cDNA
52	Histidine metabolism	2 (0.42%)	63 (0.28%)	0.390731	0.726489	ko00340	LOC_Os02g33710.1|13102.m03658|cDNA, LOC_Os02g47940.1|13102.m05411|cDNA
53	Non-homologous end-joining	1 (0.21%)	23 (0.1%)	0.391551	0.726489	ko03450	LOC_Os02g48010.1|13102.m05420|cDNA
54	alpha-Linolenic acid metabolism	5 (1.05%)	194 (0.87%)	0.399629	0.726489	ko00592	LOC_Os06g11240.1|13106.m01217|cDNA, LOC_Os07g44130.1|13107.m04642|cDNA, LOC_Os07g44160.1|13107.m04645|cDNA, LOC_Os06g01390.1|13106.m00041|cDNA, LOC_Os01g27230.1|13101.m02832|cDNA
55	Biosynthesis of alkaloids derived from histidine and purine	9 (1.89%)	372 (1.67%)	0.399706	0.726489	ko01065	LOC_Os09g25610.1|13109.m02451|cDNA, LOC_Os09g22410.3|13109.m02153|cDNA, LOC_Os02g33710.1|13102.m03658|cDNA, LOC_Os01g60270.2|13101.m06415|cDNA, LOC_Os02g47940.1|13102.m05411|cDNA, LOC_Os08g02640.1|13108.m00204|cDNA, LOC_Os09g29060.1|13109.m02875|cDNA, LOC_Os07g31380.1|13107.m03173|cDNA, LOC_Os08g44810.1|13108.m04874|cDNA
56	Propanoate metabolism	3 (0.63%)	108 (0.48%)	0.406834	0.726489	ko00640	LOC_Os01g01660.1|13101.m00090|cDNA, LOC_Os02g47610.1|13102.m05368|cDNA, LOC_Os06g27770.1|13106.m02857|cDNA
57	RNA polymerase	3 (0.63%)	110 (0.49%)	0.418266	0.730957	ko03020	LOC_Os04g48370.1|13104.m04922|cDNA, LOC_Os12g37370.1|13112.m03837|cDNA, LOC_Os05g33240.1|13105.m03433|cDNA
58	Mismatch repair	3 (0.63%)	111 (0.5%)	0.423955	0.730957	ko03430	LOC_Os12g07720.1|13112.m00808|cDNA, LOC_Os02g53490.1|13102.m06110|cDNA, LOC_Os05g15520.1|13105.m01636|cDNA
59	Photosynthesis - antenna proteins	1 (0.21%)	29 (0.13%)	0.465562	0.775936	ko00196	LOC_Os04g38410.1|13104.m03686|cDNA
60	One carbon pool by folate	1 (0.21%)	29 (0.13%)	0.465562	0.775936	ko00670	LOC_Os12g07020.1|13112.m00727|cDNA
61	Natural killer cell mediated cytotoxicity	2 (0.42%)	79 (0.35%)	0.505526	0.824276	ko04650	LOC_Os08g26880.1|13108.m02770|cDNA, LOC_Os01g43910.1|13101.m04547|cDNA
62	Galactose metabolism	3 (0.63%)	127 (0.57%)	0.511843	0.824276	ko00052	LOC_Os01g33420.1|13101.m03369|cDNA, LOC_Os09g15420.1|13109.m01457|cDNA, LOC_Os09g08072.1|13109.m00665|cDNA
63	N-Glycan biosynthesis	2 (0.42%)	82 (0.37%)	0.525455	0.824276	ko00510	LOC_Os01g16310.1|13101.m01821|cDNA, LOC_Os01g15780.1|13101.m01749|cDNA
64	Base excision repair	3 (0.63%)	130 (0.58%)	0.527536	0.824276	ko03410	LOC_Os01g58680.1|13101.m06230|cDNA, LOC_Os05g50290.1|13105.m05394|cDNA, LOC_Os05g49250.2|13105.m05268|cDNA
65	Monoterpenoid biosynthesis	1 (0.21%)	39 (0.18%)	0.569487	0.86286	ko00902	LOC_Os03g22634.1|13103.m02727|cDNA
66	Nicotinate and nicotinamide metabolism	1 (0.21%)	39 (0.18%)	0.569487	0.86286	ko00760	LOC_Os08g44370.1|13108.m04812|cDNA
67	Selenocompound metabolism	2 (0.42%)	94 (0.42%)	0.599605	0.873669	ko00450	LOC_Os03g10500.1|13103.m01177|cDNA, LOC_Os06g05700.1|13106.m00564|cDNA
68	Porphyrin and chlorophyll metabolism	2 (0.42%)	95 (0.43%)	0.605375	0.873669	ko00860	LOC_Os03g27770.1|13103.m03247|cDNA, LOC_Os06g40080.1|13106.m04166|cDNA
69	Thiamine metabolism	1 (0.21%)	44 (0.2%)	0.613621	0.873669	ko00730	LOC_Os05g30454.1|13105.m03113|cDNA
70	Glycerophospholipid metabolism	4 (0.84%)	199 (0.89%)	0.617375	0.873669	ko00564	LOC_Os10g24810.1|13110.m02085|cDNA, LOC_Os10g35390.1|13110.m03175|cDNA, LOC_Os02g07720.2|13102.m00881|cDNA, LOC_Os08g39350.1|13108.m04197|cDNA
71	Terpenoid backbone biosynthesis	2 (0.42%)	98 (0.44%)	0.622306	0.873669	ko00900	LOC_Os03g22634.1|13103.m02727|cDNA, LOC_Os02g45660.1|13102.m05122|cDNA
72	Protein export	2 (0.42%)	100 (0.45%)	0.633279	0.873669	ko03060	LOC_Os02g08180.1|13102.m00943|cDNA, LOC_Os01g56600.1|13101.m05996|cDNA
73	Nitrogen metabolism	3 (0.63%)	153 (0.69%)	0.637779	0.873669	ko00910	LOC_Os03g07910.1|13103.m00887|cDNA, LOC_Os02g41680.1|13102.m04603|cDNA, LOC_Os04g56400.1|13104.m05869|cDNA
74	Pentose phosphate pathway	2 (0.42%)	108 (0.48%)	0.674682	0.911733	ko00030	LOC_Os01g47550.1|13101.m04917|cDNA, LOC_Os09g29060.1|13109.m02875|cDNA
75	Ubiquitin mediated proteolysis	9 (1.89%)	480 (2.15%)	0.700114	0.929895	ko04120	LOC_Os02g49520.1|13102.m05613|cDNA, LOC_Os05g47780.1|13105.m05062|cDNA, LOC_Os04g34140.1|13104.m03311|cDNA, LOC_Os06g20610.1|13106.m02205|cDNA, LOC_Os03g01660.1|13103.m00090|cDNA, LOC_Os02g34860.1|13102.m03778|cDNA, LOC_Os10g25680.1|13110.m02170|cDNA, LOC_Os01g04870.1|13101.m00452|cDNA, LOC_Os09g07900.1|13109.m00648|cDNA
76	Basal transcription factors	2 (0.42%)	116 (0.52%)	0.712209	0.929895	ko03022	LOC_Os01g62820.3|13101.m06737|cDNA, LOC_Os02g57190.1|13102.m06581|cDNA
77	Glycerolipid metabolism	3 (0.63%)	173 (0.78%)	0.717973	0.929895	ko00561	LOC_Os01g33420.1|13101.m03369|cDNA, LOC_Os10g35390.1|13110.m03175|cDNA, LOC_Os03g11560.1|13103.m01304|cDNA
78	Citrate cycle (TCA cycle)	2 (0.42%)	119 (0.53%)	0.725318	0.929895	ko00020	LOC_Os08g02640.1|13108.m00204|cDNA, LOC_Os08g44810.1|13108.m04874|cDNA
79	Pantothenate and CoA biosynthesis	1 (0.21%)	64 (0.29%)	0.749377	0.937966	ko00770	LOC_Os03g07910.1|13103.m00887|cDNA
80	Diterpenoid biosynthesis	2 (0.42%)	127 (0.57%)	0.757826	0.937966	ko00904	LOC_Os03g22634.1|13103.m02727|cDNA, LOC_Os02g36264.1|13102.m03949|cDNA
81	Phenylalanine metabolism	4 (0.84%)	243 (1.09%)	0.765307	0.937966	ko00360	LOC_Os06g48600.1|13106.m05168|cDNA, LOC_Os02g41680.1|13102.m04603|cDNA, LOC_Os02g47940.1|13102.m05411|cDNA, LOC_Os03g55410.1|13103.m06028|cDNA
82	Valine, leucine and isoleucine degradation	2 (0.42%)	130 (0.58%)	0.769132	0.937966	ko00280	LOC_Os07g07470.1|13107.m00730|cDNA, LOC_Os01g53910.1|13101.m05656|cDNA
83	Starch and sucrose metabolism	11 (2.31%)	631 (2.83%)	0.793763	0.945304	ko00500	LOC_Os10g22570.1|13110.m01895|cDNA, LOC_Os10g41550.1|13110.m03880|cDNA, LOC_Os03g06880.1|13103.m00758|cDNA, LOC_Os07g07340.1|13107.m00715|cDNA, LOC_Os09g32670.1|13109.m03260|cDNA, LOC_Os09g33680.1|13109.m03354|cDNA, LOC_Os02g54890.1|13102.m06287|cDNA, LOC_Os09g08072.1|13109.m00665|cDNA, LOC_Os01g64170.1|13101.m06901|cDNA, LOC_Os09g29060.1|13109.m02875|cDNA, LOC_Os02g50490.1|13102.m05730|cDNA
84	Linoleic acid metabolism	2 (0.42%)	139 (0.62%)	0.800334	0.945304	ko00591	LOC_Os07g44130.1|13107.m04642|cDNA, LOC_Os07g44160.1|13107.m04645|cDNA
85	Sphingolipid metabolism	1 (0.21%)	77 (0.35%)	0.810882	0.945304	ko00600	LOC_Os01g33420.1|13101.m03369|cDNA
86	Arginine and proline metabolism	2 (0.42%)	143 (0.64%)	0.812961	0.945304	ko00330	LOC_Os05g45960.1|13105.m04892|cDNA, LOC_Os04g56400.1|13104.m05869|cDNA
87	Ascorbate and aldarate metabolism	2 (0.42%)	153 (0.69%)	0.841462	0.967198	ko00053	LOC_Os04g26920.3|13104.m11881|cDNA, LOC_Os12g07820.1|13112.m00819|cDNA
88	beta-Alanine metabolism	1 (0.21%)	91 (0.41%)	0.860377	0.977701	ko00410	LOC_Os03g07910.1|13103.m00887|cDNA
89	Glycolysis / Gluconeogenesis	4 (0.84%)	299 (1.34%)	0.884409	0.987654	ko00010	LOC_Os09g22410.3|13109.m02153|cDNA, LOC_Os09g32620.1|13109.m03255|cDNA, LOC_Os01g60270.2|13101.m06415|cDNA, LOC_Os09g29060.1|13109.m02875|cDNA
90	Homologous recombination	2 (0.42%)	174 (0.78%)	0.888888	0.987654	ko03440	LOC_Os02g48010.1|13102.m05420|cDNA, LOC_Os05g15520.1|13105.m01636|cDNA
91	Glucosinolate biosynthesis	1 (0.21%)	106 (0.48%)	0.89915	0.988077	ko00966	LOC_Os10g30560.1|13110.m02632|cDNA
92	RNA degradation	2 (0.42%)	212 (0.95%)	0.942946	0.999346	ko03018	LOC_Os03g57130.1|13103.m06260|cDNA, LOC_Os10g40050.1|13110.m03705|cDNA
93	Plant-pathogen interaction	47 (9.87%)	2693 (12.08%)	0.944624	0.999346	ko04626	LOC_Os09g19350.1|13109.m01817|cDNA, LOC_Os08g14940.1|13108.m01600|cDNA, LOC_Os11g28104.1|13111.m02698|cDNA, LOC_Os10g42190.2|13110.m03958|cDNA, LOC_Os03g61310.1|13103.m06751|cDNA, LOC_Os04g31030.1|13104.m02955|cDNA, LOC_Os05g25370.1|13105.m02599|cDNA, LOC_Os06g50300.1|13106.m05403|cDNA, LOC_Os02g38392.1|13102.m04225|cDNA, LOC_Os07g42660.1|13107.m04466|cDNA, LOC_Os10g40740.1|13110.m03777|cDNA, LOC…
94	Cysteine and methionine metabolism	4 (0.84%)	353 (1.58%)	0.945573	0.999346	ko00270	LOC_Os09g27820.1|13109.m02729|cDNA, LOC_Os06g02220.1|13106.m00141|cDNA, LOC_Os06g05700.1|13106.m00564|cDNA, LOC_Os12g42876.1|13112.m22136|cDNA
95	Aminoacyl-tRNA biosynthesis	1 (0.21%)	140 (0.63%)	0.951796	0.999346	ko00970	LOC_Os01g31610.1|13101.m03177|cDNA
96	Tryptophan metabolism	2 (0.42%)	240 (1.08%)	0.965617	0.999346	ko00380	LOC_Os03g07910.1|13103.m00887|cDNA, LOC_Os10g30560.1|13110.m02632|cDNA
97	Butanoate metabolism	1 (0.21%)	163 (0.73%)	0.970764	0.999346	ko00650	LOC_Os07g48920.1|13107.m05253|cDNA
98	Fructose and mannose metabolism	1 (0.21%)	179 (0.8%)	0.979359	0.999346	ko00051	LOC_Os03g06880.1|13103.m00758|cDNA
99	Methane metabolism	1 (0.21%)	221 (0.99%)	0.991734	0.999998	ko00680	LOC_Os03g55410.1|13103.m06028|cDNA
100	Proteasome	3 (0.63%)	831 (3.73%)	0.999998	0.999998	ko03050	LOC_Os07g36420.1|13107.m03741|cDNA, LOC_Os06g19730.1|13106.m02108|cDNA, LOC_Os02g50680.1|13102.m05750|cDNA

## Sheet: S3
Supplemental Table S3. Pathways enriched in the differentially expressed genes in MAB breeding line DXT with respect to the expression in the parental line D62B.
#	Pathway	DEGs with pathway annotation (700)	All genes with pathway annotation (22285)	Pvalue	Qvalue	Pathway ID	Differentially expressed genes
1	Ribosome	45 (6.43%)	585 (2.63%)	3.516784e-08	3.727791e-06	ko03010	LOC_Os03g38260.1|13103.m04154|cDNA, LOC_Os02g07890.2|13102.m00904|cDNA, LOC_Os07g47780.1|13107.m05101|cDNA, LOC_Os07g47780.2|13107.m05102|cDNA, LOC_Os07g46440.1|13107.m04899|cDNA, LOC_Os01g67134.1|13101.m07281|cDNA, LOC_Os01g67126.1|13101.m42770|cDNA, LOC_Os02g10540.1|13102.m01176|cDNA, LOC_Os07g08330.1|13107.m00823|cDNA, LOC_Os06g21480.1|13106.m02300|cDNA, LOC_Os08g02400.1|13108.m00179|cDNA, LOC…
2	Phenylalanine metabolism	22 (3.14%)	320 (1.44%)	0.00053687	2.845410e-02	ko00360	LOC_Os01g67540.1|13101.m07342|cDNA, LOC_Os07g48020.1|13107.m05130|cDNA, LOC_Os07g02440.1|13107.m00168|cDNA, LOC_Os11g29720.1|13111.m02871|cDNA, LOC_Os08g04560.1|13108.m00437|cDNA, LOC_Os03g19250.1|13103.m02300|cDNA, LOC_Os02g47940.1|13102.m05411|cDNA, LOC_Os03g19240.1|13103.m02299|cDNA, LOC_Os02g55420.1|13102.m06354|cDNA, LOC_Os12g08920.1|13112.m00947|cDNA, LOC_Os05g25640.1|13105.m02628|cDNA, LOC…
3	Glycine, serine and threonine metabolism	10 (1.43%)	118 (0.53%)	0.0040763	1.152086e-01	ko00260	LOC_Os03g63330.1|13103.m07019|cDNA, LOC_Os09g12290.1|13109.m01110|cDNA, LOC_Os03g03460.1|13103.m00331|cDNA, LOC_Os07g48920.1|13107.m05253|cDNA, LOC_Os01g49890.1|13101.m05193|cDNA, LOC_Os06g48510.1|13106.m05157|cDNA, LOC_Os08g04180.1|13108.m00391|cDNA, LOC_Os01g12830.1|13101.m01401|cDNA, LOC_Os05g47640.1|13105.m05049|cDNA, LOC_Os11g26860.1|13111.m02572|cDNA
4	Phenylpropanoid biosynthesis	38 (5.43%)	771 (3.46%)	0.00434749	1.152086e-01	ko00940	LOC_Os05g43910.1|13105.m04631|cDNA, LOC_Os04g25490.1|13104.m02394|cDNA, LOC_Os02g36830.1|13102.m04023|cDNA, LOC_Os06g18790.1|13106.m02005|cDNA, LOC_Os01g67540.1|13101.m07342|cDNA, LOC_Os07g48020.1|13107.m05130|cDNA, LOC_Os12g25490.1|13112.m02583|cDNA, LOC_Os07g02440.1|13107.m00168|cDNA, LOC_Os10g30560.1|13110.m02632|cDNA, LOC_Os11g29720.1|13111.m02871|cDNA, LOC_Os05g04584.1|13105.m00466|cDNA, LOC…
5	Zeatin biosynthesis	15 (2.14%)	227 (1.02%)	0.00560406	1.188060e-01	ko00908	LOC_Os04g25490.1|13104.m02394|cDNA, LOC_Os02g36830.1|13102.m04023|cDNA, LOC_Os02g11110.2|13102.m01252|cDNA, LOC_Os11g25454.1|13111.m02430|cDNA, LOC_Os01g43844.1|13101.m04536|cDNA, LOC_Os03g21400.1|13103.m02564|cDNA, LOC_Os05g31040.1|13105.m03185|cDNA, LOC_Os08g35860.1|13108.m03761|cDNA, LOC_Os04g47770.1|13104.m04847|cDNA, LOC_Os04g37820.1|13104.m03621|cDNA, LOC_Os02g11020.1|13102.m01239|cDNA, LOC…
6	Phagosome	12 (1.71%)	173 (0.78%)	0.0086707	1.531823e-01	ko04145	LOC_Os02g08180.1|13102.m00943|cDNA, LOC_Os03g61970.1|13103.m06832|cDNA, LOC_Os05g43170.1|13105.m04542|cDNA, LOC_Os01g42430.1|13101.m04356|cDNA, LOC_Os03g14690.1|13103.m01717|cDNA, LOC_Os11g06890.1|13111.m00699|cDNA, LOC_Os01g46980.1|13101.m04835|cDNA, LOC_Os02g07060.1|13102.m00793|cDNA, LOC_Os03g45920.1|13103.m04936|cDNA, LOC_Os01g18050.1|13101.m01962|cDNA, LOC_Os07g38730.1|13107.m04008|cDNA, LOC…
7	Benzoxazinoid biosynthesis	10 (1.43%)	137 (0.61%)	0.0113437	1.687027e-01	ko00402	LOC_Os04g25490.1|13104.m02394|cDNA, LOC_Os02g36830.1|13102.m04023|cDNA, LOC_Os01g36294.1|13101.m03674|cDNA, LOC_Os12g25490.1|13112.m02583|cDNA, LOC_Os11g25454.1|13111.m02430|cDNA, LOC_Os06g14400.1|13106.m01591|cDNA, LOC_Os04g01470.1|13104.m00056|cDNA, LOC_Os04g37820.1|13104.m03621|cDNA, LOC_Os04g11970.1|13104.m01093|cDNA, LOC_Os10g02880.1|13110.m00196|cDNA
8	Vitamin B6 metabolism	3 (0.43%)	16 (0.07%)	0.0127323	1.687027e-01	ko00750	LOC_Os01g49890.1|13101.m05193|cDNA, LOC_Os05g47640.1|13105.m05049|cDNA, LOC_Os07g01020.1|13107.m00002|cDNA
9	ABC transporters	10 (1.43%)	145 (0.65%)	0.0163658	1.927529e-01	ko02010	LOC_Os02g09670.4|13102.m01063|cDNA, LOC_Os06g06440.1|13106.m00664|cDNA, LOC_Os07g33780.1|13107.m03438|cDNA, LOC_Os03g17180.1|13103.m02054|cDNA, LOC_Os05g13520.1|13105.m01418|cDNA, LOC_Os01g25386.1|13101.m02690|cDNA, LOC_Os12g22284.1|13112.m02266|cDNA, LOC_Os03g54790.1|13103.m05951|cDNA, LOC_Os05g01700.1|13105.m00113|cDNA, LOC_Os03g04920.1|13103.m00511|cDNA
10	Biosynthesis of secondary metabolites	108 (15.43%)	2845 (12.77%)	0.0203669	2.158894e-01	ko01110	LOC_Os04g02620.1|13104.m00181|cDNA, LOC_Os11g25700.1|13111.m02453|cDNA, LOC_Os05g43910.1|13105.m04631|cDNA, LOC_Os04g25490.1|13104.m02394|cDNA, LOC_Os02g36830.1|13102.m04023|cDNA, LOC_Os01g36294.1|13101.m03674|cDNA, LOC_Os01g67540.1|13101.m07342|cDNA, LOC_Os02g03540.1|13102.m00339|cDNA, LOC_Os07g48020.1|13107.m05130|cDNA, LOC_Os03g63330.1|13103.m07019|cDNA, LOC_Os12g25490.1|13112.m02583|cDNA, LOC…
11	Circadian rhythm - plant	18 (2.57%)	344 (1.54%)	0.0247767	2.378679e-01	ko04712	LOC_Os11g25560.1|13111.m02440|cDNA, LOC_Os11g26150.1|13111.m02499|cDNA, LOC_Os07g02350.1|13107.m00159|cDNA, LOC_Os02g08150.1|13102.m00940|cDNA, LOC_Os06g05060.1|13106.m00476|cDNA, LOC_Os01g18290.1|13101.m01986|cDNA, LOC_Os03g17570.4|13103.m02102|cDNA, LOC_Os02g39710.1|13102.m04404|cDNA, LOC_Os02g46030.1|13102.m05163|cDNA, LOC_Os12g02250.1|13112.m00152|cDNA, LOC_Os06g01670.1|13106.m00075|cDNA, LOC…
12	Flavone and flavonol biosynthesis	9 (1.29%)	136 (0.61%)	0.0279359	2.378679e-01	ko00944	LOC_Os12g25490.1|13112.m02583|cDNA, LOC_Os09g35940.1|13109.m03529|cDNA, LOC_Os10g36848.1|13110.m03345|cDNA, LOC_Os08g43440.1|13108.m04706|cDNA, LOC_Os04g01470.1|13104.m00056|cDNA, LOC_Os02g29960.1|13102.m03266|cDNA, LOC_Os04g11970.1|13104.m01093|cDNA, LOC_Os10g02880.1|13110.m00196|cDNA, LOC_Os09g26980.1|13109.m02614|cDNA
13	Flavonoid biosynthesis	22 (3.14%)	452 (2.03%)	0.0291725	2.378679e-01	ko00941	LOC_Os04g53800.1|13104.m05551|cDNA, LOC_Os06g27770.1|13106.m02857|cDNA, LOC_Os10g40960.1|13110.m03809|cDNA, LOC_Os01g25010.1|13101.m02651|cDNA, LOC_Os11g29720.1|13111.m02871|cDNA, LOC_Os05g04584.1|13105.m00466|cDNA, LOC_Os09g35940.1|13109.m03529|cDNA, LOC_Os10g36848.1|13110.m03345|cDNA, LOC_Os01g08220.1|13101.m00854|cDNA, LOC_Os06g14400.1|13106.m01591|cDNA, LOC_Os08g43440.1|13108.m04706|cDNA, LOC…
14	Sulfur metabolism	6 (0.86%)	78 (0.35%)	0.0359283	2.720286e-01	ko00920	LOC_Os05g42350.1|13105.m04504|cDNA, LOC_Os06g23800.2|13106.m02559|cDNA, LOC_Os06g05700.1|13106.m00564|cDNA, LOC_Os01g52260.1|13101.m05470|cDNA, LOC_Os03g53230.1|13103.m05811|cDNA, LOC_Os07g37230.1|13107.m03829|cDNA
15	Oxidative phosphorylation	15 (2.14%)	289 (1.3%)	0.0403669	2.852591e-01	ko00190	LOC_Os05g45730.1|13105.m04861|cDNA, LOC_Os11g43895.1|13111.m04378|cDNA, LOC_Os03g52670.1|13103.m05739|cDNA, LOC_Os01g42430.1|13101.m04356|cDNA, LOC_Os03g14690.1|13103.m01717|cDNA, LOC_Os08g14860.1|13108.m01587|cDNA, LOC_Os07g09340.1|13107.m00942|cDNA, LOC_Os11g06890.1|13111.m00699|cDNA, LOC_Os08g02640.1|13108.m00204|cDNA, LOC_Os01g46980.1|13101.m04835|cDNA, LOC_Os06g08080.1|13106.m00844|cDNA, LOC…
16	Inositol phosphate metabolism	7 (1%)	103 (0.46%)	0.0436606	2.892517e-01	ko00562	LOC_Os08g05280.1|13108.m00514|cDNA, LOC_Os09g28060.1|13109.m02764|cDNA, LOC_Os09g23740.1|13109.m02247|cDNA, LOC_Os08g34950.1|13108.m03657|cDNA, LOC_Os04g59540.1|13104.m06278|cDNA, LOC_Os07g37230.1|13107.m03829|cDNA, LOC_Os02g07350.1|13102.m00835|cDNA
17	Limonene and pinene degradation	17 (2.43%)	355 (1.59%)	0.0571454	3.563181e-01	ko00903	LOC_Os05g43910.1|13105.m04631|cDNA, LOC_Os01g36294.1|13101.m03674|cDNA, LOC_Os06g03930.1|13106.m00338|cDNA, LOC_Os02g30110.1|13102.m03281|cDNA, LOC_Os11g29720.1|13111.m02871|cDNA, LOC_Os09g10340.1|13109.m00907|cDNA, LOC_Os09g35940.1|13109.m03529|cDNA, LOC_Os01g40870.1|13101.m04188|cDNA, LOC_Os08g43440.1|13108.m04706|cDNA, LOC_Os01g59020.1|13101.m06269|cDNA, LOC_Os03g55270.1|13103.m06012|cDNA, LOC…
18	Phenylalanine, tyrosine and tryptophan biosynthesis	6 (0.86%)	90 (0.4%)	0.0640126	3.571337e-01	ko00400	LOC_Os02g47940.1|13102.m05411|cDNA, LOC_Os09g36800.1|13109.m03634|cDNA, LOC_Os08g04180.1|13108.m00391|cDNA, LOC_Os02g55420.1|13102.m06354|cDNA, LOC_Os03g27230.1|13103.m03181|cDNA, LOC_Os04g33390.1|13104.m03216|cDNA
19	Peroxisome	15 (2.14%)	309 (1.39%)	0.0645511	3.571337e-01	ko04146	LOC_Os01g43844.1|13101.m04536|cDNA, LOC_Os03g21400.1|13103.m02564|cDNA, LOC_Os08g44240.1|13108.m04796|cDNA, LOC_Os03g38730.2|13103.m04204|cDNA, LOC_Os06g24704.1|13106.m02651|cDNA, LOC_Os09g04730.1|13109.m00407|cDNA, LOC_Os05g28870.1|13105.m02973|cDNA, LOC_Os03g22810.1|13103.m02753|cDNA, LOC_Os03g38730.1|13103.m04202|cDNA, LOC_Os11g30560.1|13111.m02961|cDNA, LOC_Os02g11020.1|13102.m01239|cDNA, LOC…
20	Arachidonic acid metabolism	4 (0.57%)	49 (0.22%)	0.0673837	3.571337e-01	ko00590	LOC_Os03g60460.1|13103.m06632|cDNA, LOC_Os02g11020.1|13102.m01239|cDNA, LOC_Os02g57290.1|13102.m06600|cDNA, LOC_Os08g30810.1|13108.m03191|cDNA
21	Phosphatidylinositol signaling system	8 (1.14%)	149 (0.67%)	0.0981046	4.951947e-01	ko04070	LOC_Os09g28060.1|13109.m02764|cDNA, LOC_Os09g23740.1|13109.m02247|cDNA, LOC_Os08g34950.1|13108.m03657|cDNA, LOC_Os09g28500.1|13109.m02809|cDNA, LOC_Os01g16240.1|13101.m01811|cDNA, LOC_Os04g59540.1|13104.m06278|cDNA, LOC_Os07g37230.1|13107.m03829|cDNA, LOC_Os02g07350.1|13102.m00835|cDNA
22	Stilbenoid, diarylheptanoid and gingerol biosynthesis	18 (2.57%)	431 (1.93%)	0.135831	6.312876e-01	ko00945	LOC_Os05g43910.1|13105.m04631|cDNA, LOC_Os01g36294.1|13101.m03674|cDNA, LOC_Os06g03930.1|13106.m00338|cDNA, LOC_Os02g30110.1|13102.m03281|cDNA, LOC_Os11g29720.1|13111.m02871|cDNA, LOC_Os09g10340.1|13109.m00907|cDNA, LOC_Os05g04584.1|13105.m00466|cDNA, LOC_Os09g35940.1|13109.m03529|cDNA, LOC_Os08g43440.1|13108.m04706|cDNA, LOC_Os01g59020.1|13101.m06269|cDNA, LOC_Os03g55270.1|13103.m06012|cDNA, LOC…
23	Alanine, aspartate and glutamate metabolism	7 (1%)	136 (0.61%)	0.136978	6.312876e-01	ko00250	LOC_Os05g48200.1|13105.m05116|cDNA, LOC_Os07g48920.1|13107.m05253|cDNA, LOC_Os10g25130.1|13110.m02113|cDNA, LOC_Os02g55420.1|13102.m06354|cDNA, LOC_Os01g65260.1|13101.m07047|cDNA, LOC_Os06g15420.1|13106.m01705|cDNA, LOC_Os07g01760.1|13107.m24461|cDNA
24	Linoleic acid metabolism	7 (1%)	139 (0.62%)	0.148344	6.551842e-01	ko00591	LOC_Os04g37490.1|13104.m03581|cDNA, LOC_Os01g43844.1|13101.m04536|cDNA, LOC_Os03g21400.1|13103.m02564|cDNA, LOC_Os03g13390.2|13103.m01551|cDNA, LOC_Os02g10120.1|13102.m01120|cDNA, LOC_Os10g02480.1|13110.m00151|cDNA, LOC_Os02g11020.1|13102.m01239|cDNA
25	Endocytosis	11 (1.57%)	247 (1.11%)	0.156364	6.603967e-01	ko04144	LOC_Os04g31190.1|13104.m02977|cDNA, LOC_Os09g28060.1|13109.m02764|cDNA, LOC_Os03g20720.1|13103.m02485|cDNA, LOC_Os09g23740.1|13109.m02247|cDNA, LOC_Os08g34950.1|13108.m03657|cDNA, LOC_Os03g60620.1|13103.m06657|cDNA, LOC_Os06g20390.1|13106.m02179|cDNA, LOC_Os04g59540.1|13104.m06278|cDNA, LOC_Os06g40190.1|13106.m04176|cDNA, LOC_Os01g72230.1|13101.m07869|cDNA, LOC_Os03g46390.1|13103.m04991|cDNA
26	Polyketide sugar unit biosynthesis	2 (0.29%)	23 (0.1%)	0.161984	6.603967e-01	ko00523	LOC_Os07g47700.1|13107.m05093|cDNA, LOC_Os02g45540.1|13102.m05109|cDNA
27	Tropane, piperidine and pyridine alkaloid biosynthesis	4 (0.57%)	70 (0.31%)	0.177598	6.771082e-01	ko00960	LOC_Os04g02620.1|13104.m00181|cDNA, LOC_Os11g25700.1|13111.m02453|cDNA, LOC_Os02g47940.1|13102.m05411|cDNA, LOC_Os02g55420.1|13102.m06354|cDNA
28	Biosynthesis of unsaturated fatty acids	7 (1%)	147 (0.66%)	0.180696	6.771082e-01	ko01040	LOC_Os04g02620.1|13104.m00181|cDNA, LOC_Os01g43844.1|13101.m04536|cDNA, LOC_Os03g21400.1|13103.m02564|cDNA, LOC_Os04g30760.1|13104.m02922|cDNA, LOC_Os06g24704.1|13106.m02651|cDNA, LOC_Os02g11020.1|13102.m01239|cDNA, LOC_Os03g18070.1|13103.m02163|cDNA
29	Photosynthesis	8 (1.14%)	176 (0.79%)	0.190334	6.771082e-01	ko00195	LOC_Os07g05365.1|13107.m00489|cDNA, LOC_Os03g52670.1|13103.m05739|cDNA, LOC_Os06g01210.1|13106.m00020|cDNA, LOC_Os04g59440.1|13104.m06263|cDNA, LOC_Os02g36850.1|13102.m04026|cDNA, LOC_Os02g51470.3|13102.m05856|cDNA, LOC_Os04g33630.1|13104.m03256|cDNA, LOC_Os01g71190.1|13101.m07752|cDNA
30	Metabolic pathways	153 (21.86%)	4564 (20.48%)	0.191634	6.771082e-01	ko01100	LOC_Os04g02620.1|13104.m00181|cDNA, LOC_Os05g42350.1|13105.m04504|cDNA, LOC_Os02g02340.1|13102.m00167|cDNA, LOC_Os11g25700.1|13111.m02453|cDNA, LOC_Os05g43910.1|13105.m04631|cDNA, LOC_Os07g05365.1|13107.m00489|cDNA, LOC_Os10g06710.1|13110.m00594|cDNA, LOC_Os01g67540.1|13101.m07342|cDNA, LOC_Os02g03540.1|13102.m00339|cDNA, LOC_Os07g48020.1|13107.m05130|cDNA, LOC_Os03g63330.1|13103.m07019|cDNA, LOC…
31	Betalain biosynthesis	1 (0.14%)	7 (0.03%)	0.200235	6.846731e-01	ko00965	LOC_Os08g04560.1|13108.m00437|cDNA
32	Carotenoid biosynthesis	7 (1%)	156 (0.7%)	0.220249	7.207303e-01	ko00906	LOC_Os01g43844.1|13101.m04536|cDNA, LOC_Os02g47510.1|13102.m05354|cDNA, LOC_Os09g28390.1|13109.m02797|cDNA, LOC_Os12g42280.1|13112.m04440|cDNA, LOC_Os11g30560.1|13111.m02961|cDNA, LOC_Os04g48880.1|13104.m04986|cDNA, LOC_Os02g57290.1|13102.m06600|cDNA
33	Tryptophan metabolism	10 (1.43%)	240 (1.08%)	0.224378	7.207303e-01	ko00380	LOC_Os05g43910.1|13105.m04631|cDNA, LOC_Os10g30560.1|13110.m02632|cDNA, LOC_Os08g04560.1|13108.m00437|cDNA, LOC_Os01g40870.1|13101.m04188|cDNA, LOC_Os07g49520.1|13107.m05330|cDNA, LOC_Os09g37620.1|13109.m03733|cDNA, LOC_Os07g02120.1|13107.m00134|cDNA, LOC_Os07g02100.1|13107.m00131|cDNA, LOC_Os03g07910.1|13103.m00887|cDNA, LOC_Os04g14690.1|13104.m01362|cDNA
34	Glutathione metabolism	8 (1.14%)	194 (0.87%)	0.2664	8.214749e-01	ko00480	LOC_Os09g29210.1|13109.m02894|cDNA, LOC_Os10g38780.1|13110.m03533|cDNA, LOC_Os12g07820.1|13112.m00819|cDNA, LOC_Os10g38610.1|13110.m03516|cDNA, LOC_Os07g28480.1|13107.m02853|cDNA, LOC_Os08g41090.1|13108.m04406|cDNA, LOC_Os12g16200.1|13112.m01703|cDNA, LOC_Os08g30810.1|13108.m03191|cDNA
35	Aminoacyl-tRNA biosynthesis	6 (0.86%)	140 (0.63%)	0.277687	8.214749e-01	ko00970	LOC_Os10g06710.1|13110.m00594|cDNA, LOC_Os01g39060.1|13101.m03986|cDNA, LOC_Os09g32650.1|13109.m03258|cDNA, LOC_Os02g46130.1|13102.m05175|cDNA, LOC_Os06g01400.1|13106.m00042|cDNA, LOC_Os03g44820.1|13103.m04830|cDNA
36	Glycerolipid metabolism	7 (1%)	171 (0.77%)	0.291893	8.214749e-01	ko00561	LOC_Os02g02340.1|13102.m00167|cDNA, LOC_Os04g37490.1|13104.m03581|cDNA, LOC_Os03g13390.2|13103.m01551|cDNA, LOC_Os01g40870.1|13101.m04188|cDNA, LOC_Os10g02480.1|13110.m00151|cDNA, LOC_Os01g33420.1|13101.m03369|cDNA, LOC_Os11g01040.1|13111.m00006|cDNA
37	Arginine and proline metabolism	6 (0.86%)	143 (0.64%)	0.293959	8.214749e-01	ko00330	LOC_Os01g40870.1|13101.m04188|cDNA, LOC_Os04g39210.1|13104.m03789|cDNA, LOC_Os03g31690.1|13103.m03623|cDNA, LOC_Os01g71990.1|13101.m07843|cDNA, LOC_Os02g47590.1|13102.m05363|cDNA, LOC_Os02g55420.1|13102.m06354|cDNA
38	Natural killer cell mediated cytotoxicity	5 (0.71%)	115 (0.52%)	0.294491	8.214749e-01	ko04650	LOC_Os06g05520.1|13106.m00537|cDNA, LOC_Os05g50560.1|13105.m05425|cDNA, LOC_Os03g42840.1|13103.m04609|cDNA, LOC_Os02g03960.1|13102.m00395|cDNA, LOC_Os03g54780.1|13103.m05950|cDNA
39	Histidine metabolism	3 (0.43%)	63 (0.28%)	0.31748	8.228636e-01	ko00340	LOC_Os08g04560.1|13108.m00437|cDNA, LOC_Os02g47940.1|13102.m05411|cDNA, LOC_Os01g40870.1|13101.m04188|cDNA
40	Pyrimidine metabolism	11 (1.57%)	296 (1.33%)	0.327844	8.228636e-01	ko00240	LOC_Os12g37370.1|13112.m03837|cDNA, LOC_Os11g16370.1|13111.m01648|cDNA, LOC_Os02g48290.1|13102.m05454|cDNA, LOC_Os07g42395.2|13107.m10034|cDNA, LOC_Os06g10620.1|13106.m01149|cDNA, LOC_Os05g33240.1|13105.m03433|cDNA, LOC_Os05g41450.1|13105.m04398|cDNA, LOC_Os01g73450.1|13101.m08014|cDNA, LOC_Os12g36194.1|13112.m03711|cDNA, LOC_Os03g05806.1|13103.m00628|cDNA, LOC_Os03g07910.1|13103.m00887|cDNA
41	Isoquinoline alkaloid biosynthesis	2 (0.29%)	38 (0.17%)	0.33622	8.228636e-01	ko00950	LOC_Os08g04560.1|13108.m00437|cDNA, LOC_Os02g55420.1|13102.m06354|cDNA
42	Lysine biosynthesis	2 (0.29%)	38 (0.17%)	0.33622	8.228636e-01	ko00300	LOC_Os03g63330.1|13103.m07019|cDNA, LOC_Os09g12290.1|13109.m01110|cDNA
43	Tyrosine metabolism	5 (0.71%)	122 (0.55%)	0.337763	8.228636e-01	ko00350	LOC_Os08g04560.1|13108.m00437|cDNA, LOC_Os02g47940.1|13102.m05411|cDNA, LOC_Os07g48920.1|13107.m05253|cDNA, LOC_Os02g55420.1|13102.m06354|cDNA, LOC_Os06g48600.1|13106.m05168|cDNA
44	Ubiquinone and other terpenoid-quinone biosynthesis	4 (0.57%)	95 (0.43%)	0.349099	8.228636e-01	ko00130	LOC_Os01g67540.1|13101.m07342|cDNA, LOC_Os03g19250.1|13103.m02300|cDNA, LOC_Os03g19240.1|13103.m02299|cDNA, LOC_Os02g46970.1|13102.m05282|cDNA
45	Nitrogen metabolism	6 (0.86%)	153 (0.69%)	0.349329	8.228636e-01	ko00910	LOC_Os05g48200.1|13105.m05116|cDNA, LOC_Os02g41630.2|13102.m04596|cDNA, LOC_Os04g43800.1|13104.m04357|cDNA, LOC_Os06g15420.1|13106.m01705|cDNA, LOC_Os07g46460.1|13107.m04903|cDNA, LOC_Os03g07910.1|13103.m00887|cDNA
46	alpha-Linolenic acid metabolism	7 (1%)	194 (0.87%)	0.40903	9.213021e-01	ko00592	LOC_Os01g67540.1|13101.m07342|cDNA, LOC_Os01g43844.1|13101.m04536|cDNA, LOC_Os03g21400.1|13103.m02564|cDNA, LOC_Os05g01140.1|13105.m00028|cDNA, LOC_Os02g10120.1|13102.m01120|cDNA, LOC_Os06g24704.1|13106.m02651|cDNA, LOC_Os02g11020.1|13102.m01239|cDNA
47	Carbon fixation in photosynthetic organisms	6 (0.86%)	164 (0.74%)	0.411084	9.213021e-01	ko00710	LOC_Os10g25130.1|13110.m02113|cDNA, LOC_Os10g35960.1|13110.m03244|cDNA, LOC_Os02g55420.1|13102.m06354|cDNA, LOC_Os02g47020.1|13102.m05289|cDNA, LOC_Os08g33720.1|13108.m03518|cDNA, LOC_Os07g01760.1|13107.m24461|cDNA
48	Cyanoamino acid metabolism	9 (1.29%)	258 (1.16%)	0.422262	9.213021e-01	ko00460	LOC_Os04g25490.1|13104.m02394|cDNA, LOC_Os02g36830.1|13102.m04023|cDNA, LOC_Os11g25454.1|13111.m02430|cDNA, LOC_Os10g30560.1|13110.m02632|cDNA, LOC_Os06g51370.1|13106.m05549|cDNA, LOC_Os04g37820.1|13104.m03621|cDNA, LOC_Os03g07910.1|13103.m00887|cDNA, LOC_Os11g26860.1|13111.m02572|cDNA, LOC_Os02g37690.1|13102.m04123|cDNA
49	Steroid biosynthesis	4 (0.57%)	106 (0.48%)	0.4275	9.213021e-01	ko00100	LOC_Os05g12040.1|13105.m01305|cDNA, LOC_Os06g28820.1|13106.m02973|cDNA, LOC_Os07g29220.1|13107.m02929|cDNA, LOC_Os08g44000.1|13108.m04764|cDNA
50	Sphingolipid metabolism	3 (0.43%)	77 (0.35%)	0.437072	9.213021e-01	ko00600	LOC_Os04g45800.1|13104.m04594|cDNA, LOC_Os12g24170.1|13112.m02458|cDNA, LOC_Os01g33420.1|13101.m03369|cDNA
51	Glycosphingolipid biosynthesis - globo series	1 (0.14%)	19 (0.09%)	0.454819	9.213021e-01	ko00603	LOC_Os01g33420.1|13101.m03369|cDNA
52	RNA polymerase	4 (0.57%)	110 (0.49%)	0.455482	9.213021e-01	ko03020	LOC_Os12g37370.1|13112.m03837|cDNA, LOC_Os07g42395.2|13107.m10034|cDNA, LOC_Os06g10620.1|13106.m01149|cDNA, LOC_Os05g33240.1|13105.m03433|cDNA
53	Nucleotide excision repair	8 (1.14%)	236 (1.06%)	0.463861	9.213021e-01	ko03420	LOC_Os06g01370.1|13106.m00040|cDNA, LOC_Os02g53490.1|13102.m06110|cDNA, LOC_Os01g44990.1|13101.m04610|cDNA, LOC_Os01g49680.1|13101.m05168|cDNA, LOC_Os08g33082.1|13108.m03440|cDNA, LOC_Os01g04870.1|13101.m00452|cDNA, LOC_Os05g41450.1|13105.m04398|cDNA, LOC_Os11g36390.1|13111.m03561|cDNA
54	Fatty acid biosynthesis	3 (0.43%)	82 (0.37%)	0.478034	9.213021e-01	ko00061	LOC_Os04g02620.1|13104.m00181|cDNA, LOC_Os04g30760.1|13104.m02922|cDNA, LOC_Os04g36800.1|13104.m03559|cDNA
55	N-Glycan biosynthesis	3 (0.43%)	82 (0.37%)	0.478034	9.213021e-01	ko00510	LOC_Os01g15780.1|13101.m01749|cDNA, LOC_Os01g11070.1|13101.m01196|cDNA, LOC_Os07g10830.1|13107.m01109|cDNA
56	RNA degradation	7 (1%)	212 (0.95%)	0.500485	9.473472e-01	ko03018	LOC_Os01g05130.1|13101.m00486|cDNA, LOC_Os03g04970.1|13103.m00521|cDNA, LOC_Os01g48210.1|13101.m04994|cDNA, LOC_Os03g57130.1|13103.m06260|cDNA, LOC_Os03g03710.1|13103.m00367|cDNA, LOC_Os12g17910.1|13112.m01898|cDNA, LOC_Os01g73900.1|13101.m08066|cDNA
57	Ascorbate and aldarate metabolism	5 (0.71%)	153 (0.69%)	0.527653	9.680282e-01	ko00053	LOC_Os04g26920.3|13104.m11881|cDNA, LOC_Os12g07820.1|13112.m00819|cDNA, LOC_Os01g40870.1|13101.m04188|cDNA, LOC_Os08g41090.1|13108.m04406|cDNA, LOC_Os02g07350.1|13102.m00835|cDNA
58	One carbon pool by folate	1 (0.14%)	24 (0.11%)	0.535301	9.680282e-01	ko00670	LOC_Os11g26860.1|13111.m02572|cDNA
59	Purine metabolism	12 (1.71%)	382 (1.71%)	0.541101	9.680282e-01	ko00230	LOC_Os02g03540.1|13102.m00339|cDNA, LOC_Os12g37370.1|13112.m03837|cDNA, LOC_Os07g42395.2|13107.m10034|cDNA, LOC_Os12g13120.1|13112.m01386|cDNA, LOC_Os02g48390.1|13102.m05471|cDNA, LOC_Os06g10620.1|13106.m01149|cDNA, LOC_Os05g33240.1|13105.m03433|cDNA, LOC_Os05g41450.1|13105.m04398|cDNA, LOC_Os03g53230.1|13103.m05811|cDNA, LOC_Os04g58390.1|13104.m06130|cDNA, LOC_Os01g65260.1|13101.m07047|cDNA, LOC…
60	Pyruvate metabolism	6 (0.86%)	190 (0.85%)	0.552347	9.680282e-01	ko00620	LOC_Os01g40870.1|13101.m04188|cDNA, LOC_Os05g14194.1|13105.m01492|cDNA, LOC_Os10g35960.1|13110.m03244|cDNA, LOC_Os01g12830.1|13101.m01401|cDNA, LOC_Os02g17920.1|13102.m02004|cDNA, LOC_Os08g33720.1|13108.m03518|cDNA
61	Diterpenoid biosynthesis	4 (0.57%)	127 (0.57%)	0.568064	9.680282e-01	ko00904	LOC_Os08g15149.1|13108.m01620|cDNA, LOC_Os01g08220.1|13101.m00854|cDNA, LOC_Os02g36264.1|13102.m03949|cDNA, LOC_Os06g14400.1|13106.m01591|cDNA
62	Selenoamino acid metabolism	3 (0.43%)	94 (0.42%)	0.570033	9.680282e-01	ko00450	LOC_Os05g42350.1|13105.m04504|cDNA, LOC_Os06g05700.1|13106.m00564|cDNA, LOC_Os03g53230.1|13103.m05811|cDNA
63	Photosynthesis - antenna proteins	1 (0.14%)	29 (0.13%)	0.603917	9.680282e-01	ko00196	LOC_Os02g52650.1|13102.m06002|cDNA
64	Protein export	3 (0.43%)	100 (0.45%)	0.612101	9.680282e-01	ko03060	LOC_Os02g08180.1|13102.m00943|cDNA, LOC_Os06g14550.1|13106.m01616|cDNA, LOC_Os11g05552.1|13111.m00538|cDNA
65	Plant-pathogen interaction	82 (11.71%)	2693 (12.08%)	0.637552	9.680282e-01	ko04626	LOC_Os07g43570.1|13107.m04578|cDNA, LOC_Os04g35700.1|13104.m03487|cDNA, LOC_Os01g02560.1|13101.m00198|cDNA, LOC_Os10g04730.1|13110.m00390|cDNA, LOC_Os09g19380.1|13109.m01820|cDNA, LOC_Os09g18020.1|13109.m01737|cDNA, LOC_Os06g05520.1|13106.m00537|cDNA, LOC_Os09g20030.1|13109.m01894|cDNA, LOC_Os10g04720.1|13110.m00389|cDNA, LOC_Os04g54070.1|13104.m05587|cDNA, LOC_Os10g04342.1|13110.m00349|cDNA, LOC…
66	Glycosphingolipid biosynthesis - ganglio series	1 (0.14%)	33 (0.15%)	0.651449	9.680282e-01	ko00604	LOC_Os12g24170.1|13112.m02458|cDNA
67	Glycosylphosphatidylinositol(GPI)-anchor biosynthesis	1 (0.14%)	34 (0.15%)	0.662413	9.680282e-01	ko00563	LOC_Os01g48980.1|13101.m05088|cDNA
68	Pentose phosphate pathway	3 (0.43%)	108 (0.48%)	0.663743	9.680282e-01	ko00030	LOC_Os02g03540.1|13102.m00339|cDNA, LOC_Os01g47550.1|13101.m04917|cDNA, LOC_Os02g48390.1|13102.m05471|cDNA
69	Propanoate metabolism	3 (0.43%)	108 (0.48%)	0.663743	9.680282e-01	ko00640	LOC_Os06g27770.1|13106.m02857|cDNA, LOC_Os01g40870.1|13101.m04188|cDNA, LOC_Os01g01660.1|13101.m00090|cDNA
70	Butanoate metabolism	4 (0.57%)	144 (0.65%)	0.666499	9.680282e-01	ko00650	LOC_Os04g37490.1|13104.m03581|cDNA, LOC_Os03g13390.2|13103.m01551|cDNA, LOC_Os07g48920.1|13107.m05253|cDNA, LOC_Os10g02480.1|13110.m00151|cDNA
71	Anthocyanin biosynthesis	1 (0.14%)	35 (0.16%)	0.673034	9.680282e-01	ko00942	LOC_Os10g30560.1|13110.m02632|cDNA
72	Cysteine and methionine metabolism	10 (1.43%)	353 (1.58%)	0.674325	9.680282e-01	ko00270	LOC_Os03g63330.1|13103.m07019|cDNA, LOC_Os09g12290.1|13109.m01110|cDNA, LOC_Os11g29370.1|13111.m02833|cDNA, LOC_Os06g14400.1|13106.m01591|cDNA, LOC_Os06g02220.1|13106.m00141|cDNA, LOC_Os06g05700.1|13106.m00564|cDNA, LOC_Os01g52260.1|13101.m05470|cDNA, LOC_Os02g55420.1|13102.m06354|cDNA, LOC_Os03g32470.2|13103.m03696|cDNA, LOC_Os03g56470.1|13103.m06162|cDNA
73	Mismatch repair	3 (0.43%)	111 (0.5%)	0.681773	9.680282e-01	ko03430	LOC_Os06g01370.1|13106.m00040|cDNA, LOC_Os02g53490.1|13102.m06110|cDNA, LOC_Os11g36390.1|13111.m03561|cDNA
74	Fatty acid metabolism	5 (0.71%)	183 (0.82%)	0.684926	9.680282e-01	ko00071	LOC_Os01g43844.1|13101.m04536|cDNA, LOC_Os03g21400.1|13103.m02564|cDNA, LOC_Os01g40870.1|13101.m04188|cDNA, LOC_Os06g24704.1|13106.m02651|cDNA, LOC_Os02g11020.1|13102.m01239|cDNA
75	DNA replication	5 (0.71%)	183 (0.82%)	0.684926	9.680282e-01	ko03030	LOC_Os06g01370.1|13106.m00040|cDNA, LOC_Os02g53490.1|13102.m06110|cDNA, LOC_Os02g07240.1|13102.m00822|cDNA, LOC_Os05g41450.1|13105.m04398|cDNA, LOC_Os11g36390.1|13111.m03561|cDNA
76	Riboflavin metabolism	1 (0.14%)	39 (0.18%)	0.712281	9.870295e-01	ko00740	LOC_Os08g37940.1|13108.m04009|cDNA
77	Spliceosome	22 (3.14%)	777 (3.49%)	0.722084	9.870295e-01	ko03040	LOC_Os02g14780.1|13102.m01644|cDNA, LOC_Os03g52470.1|13103.m05715|cDNA, LOC_Os07g33780.1|13107.m03438|cDNA, LOC_Os09g12710.1|13109.m01157|cDNA, LOC_Os01g72220.1|13101.m07868|cDNA, LOC_Os07g45360.1|13107.m04781|cDNA, LOC_Os05g13520.1|13105.m01418|cDNA, LOC_Os03g29740.1|13103.m03409|cDNA, LOC_Os07g42900.1|13107.m04497|cDNA, LOC_Os08g40880.1|13108.m04379|cDNA, LOC_Os12g38430.1|13112.m03958|cDNA, LOC…
78	Citrate cycle (TCA cycle)	3 (0.43%)	119 (0.53%)	0.726305	9.870295e-01	ko00020	LOC_Os07g49520.1|13107.m05330|cDNA, LOC_Os08g02640.1|13108.m00204|cDNA, LOC_Os08g33720.1|13108.m03518|cDNA
79	Glycosaminoglycan degradation	1 (0.14%)	44 (0.2%)	0.754791	9.999997e-01	ko00531	LOC_Os12g24170.1|13112.m02458|cDNA
80	Galactose metabolism	3 (0.43%)	126 (0.57%)	0.761138	9.999997e-01	ko00052	LOC_Os05g44760.1|13105.m04741|cDNA, LOC_Os12g24170.1|13112.m02458|cDNA, LOC_Os01g33420.1|13101.m03369|cDNA
81	Base excision repair	3 (0.43%)	130 (0.58%)	0.779377	9.999997e-01	ko03410	LOC_Os10g02990.1|13110.m00208|cDNA, LOC_Os05g41450.1|13105.m04398|cDNA, LOC_Os02g34750.1|13102.m03765|cDNA
82	beta-Alanine metabolism	2 (0.29%)	91 (0.41%)	0.784142	9.999997e-01	ko00410	LOC_Os01g40870.1|13101.m04188|cDNA, LOC_Os03g07910.1|13103.m00887|cDNA
83	Other glycan degradation	1 (0.14%)	51 (0.23%)	0.803979	9.999997e-01	ko00511	LOC_Os12g24170.1|13112.m02458|cDNA
84	Indole alkaloid biosynthesis	1 (0.14%)	53 (0.24%)	0.816128	9.999997e-01	ko00901	LOC_Os08g04560.1|13108.m00437|cDNA
85	Fructose and mannose metabolism	4 (0.57%)	179 (0.8%)	0.817398	9.999997e-01	ko00051	LOC_Os04g37490.1|13104.m03581|cDNA, LOC_Os03g13390.2|13103.m01551|cDNA, LOC_Os05g44760.1|13105.m04741|cDNA, LOC_Os10g02480.1|13110.m00151|cDNA
86	Glyoxylate and dicarboxylate metabolism	2 (0.29%)	99 (0.44%)	0.821936	9.999997e-01	ko00630	LOC_Os01g12830.1|13101.m01401|cDNA, LOC_Os08g33720.1|13108.m03518|cDNA
87	Ether lipid metabolism	1 (0.14%)	57 (0.26%)	0.838216	9.999997e-01	ko00565	LOC_Os06g40190.1|13106.m04176|cDNA
88	Pantothenate and CoA biosynthesis	1 (0.14%)	64 (0.29%)	0.870686	9.999997e-01	ko00770	LOC_Os03g07910.1|13103.m00887|cDNA
89	Lysine degradation	2 (0.29%)	112 (0.5%)	0.870815	9.999997e-01	ko00310	LOC_Os01g40870.1|13101.m04188|cDNA, LOC_Os07g49520.1|13107.m05330|cDNA
90	Glycerophospholipid metabolism	4 (0.57%)	199 (0.89%)	0.874985	9.999997e-01	ko00564	LOC_Os02g02340.1|13102.m00167|cDNA, LOC_Os02g07720.2|13102.m00881|cDNA, LOC_Os06g40190.1|13106.m04176|cDNA, LOC_Os01g72940.1|13101.m07956|cDNA
91	Regulation of autophagy	2 (0.29%)	115 (0.52%)	0.880188	9.999997e-01	ko04140	LOC_Os06g40370.1|13106.m04196|cDNA, LOC_Os07g48100.1|13107.m05138|cDNA
92	Basal transcription factors	2 (0.29%)	116 (0.52%)	0.88317	9.999997e-01	ko03022	LOC_Os01g62820.3|13101.m06737|cDNA, LOC_Os01g23630.1|13101.m02500|cDNA
93	Homologous recombination	3 (0.43%)	174 (0.78%)	0.913764	9.999997e-01	ko03440	LOC_Os06g01370.1|13106.m00040|cDNA, LOC_Os11g19720.1|13111.m01997|cDNA, LOC_Os11g40150.1|13111.m03971|cDNA
94	Amino sugar and nucleotide sugar metabolism	5 (0.71%)	262 (1.18%)	0.917434	9.999997e-01	ko00520	LOC_Os05g44760.1|13105.m04741|cDNA, LOC_Os02g39330.1|13102.m04347|cDNA, LOC_Os02g04840.1|13102.m00516|cDNA, LOC_Os05g15770.1|13105.m01662|cDNA, LOC_Os02g45540.1|13102.m05109|cDNA
95	Protein processing in endoplasmic reticulum	11 (1.57%)	505 (2.27%)	0.923469	9.999997e-01	ko04141	LOC_Os11g37000.1|13111.m03622|cDNA, LOC_Os12g40300.1|13112.m04188|cDNA, LOC_Os02g08180.1|13102.m00943|cDNA, LOC_Os07g10830.1|13107.m01109|cDNA, LOC_Os05g43170.1|13105.m04542|cDNA, LOC_Os06g46366.1|13106.m04897|cDNA, LOC_Os03g60620.1|13103.m06657|cDNA, LOC_Os03g44620.2|13103.m04805|cDNA, LOC_Os03g05730.1|13103.m00618|cDNA, LOC_Os05g48380.1|13105.m05145|cDNA, LOC_Os05g28730.1|13105.m02958|cDNA
96	Valine, leucine and isoleucine biosynthesis	1 (0.14%)	84 (0.38%)	0.931844	9.999997e-01	ko00290	LOC_Os09g32650.1|13109.m03258|cDNA
97	SNARE interactions in vesicular transport	1 (0.14%)	93 (0.42%)	0.94892	9.999997e-01	ko04130	LOC_Os03g58840.1|13103.m06462|cDNA
98	Terpenoid backbone biosynthesis	1 (0.14%)	95 (0.43%)	0.952091	9.999997e-01	ko00900	LOC_Os02g45660.1|13102.m05122|cDNA
99	Glycolysis / Gluconeogenesis	5 (0.71%)	299 (1.34%)	0.960136	9.999997e-01	ko00010	LOC_Os04g37490.1|13104.m03581|cDNA, LOC_Os03g13390.2|13103.m01551|cDNA, LOC_Os05g44760.1|13105.m04741|cDNA, LOC_Os01g40870.1|13101.m04188|cDNA, LOC_Os10g02480.1|13110.m00151|cDNA
100	Glucosinolate biosynthesis	1 (0.14%)	106 (0.48%)	0.966329	9.999997e-01	ko00966	LOC_Os10g30560.1|13110.m02632|cDNA
101	Porphyrin and chlorophyll metabolism	1 (0.14%)	109 (0.49%)	0.969418	9.999997e-01	ko00860	LOC_Os03g05310.1|13103.m00558|cDNA
102	Valine, leucine and isoleucine degradation	1 (0.14%)	130 (0.58%)	0.984411	9.999997e-01	ko00280	LOC_Os01g40870.1|13101.m04188|cDNA
103	Starch and sucrose metabolism	11 (1.57%)	631 (2.83%)	0.989882	9.999997e-01	ko00500	LOC_Os08g31980.1|13108.m03320|cDNA, LOC_Os02g10660.1|13102.m01189|cDNA, LOC_Os07g35510.1|13107.m03634|cDNA, LOC_Os05g44760.1|13105.m04741|cDNA, LOC_Os09g23350.1|13109.m02204|cDNA, LOC_Os05g41610.1|13105.m04420|cDNA, LOC_Os05g44100.1|13105.m04653|cDNA, LOC_Os05g15510.1|13105.m01634|cDNA, LOC_Os01g21034.1|13101.m02235|cDNA, LOC_Os03g04770.1|13103.m00497|cDNA, LOC_Os10g41550.1|13110.m03880|cDNA
104	Ubiquitin mediated proteolysis	7 (1%)	462 (2.07%)	0.991008	9.999997e-01	ko04120	LOC_Os12g40300.1|13112.m04188|cDNA, LOC_Os10g25680.1|13110.m02170|cDNA, LOC_Os01g04870.1|13101.m00452|cDNA, LOC_Os05g48380.1|13105.m05145|cDNA, LOC_Os05g50360.1|13105.m05401|cDNA, LOC_Os05g35110.1|13105.m03663|cDNA, LOC_Os02g19140.1|13102.m02140|cDNA
105	Pentose and glucuronate interconversions	1 (0.14%)	159 (0.71%)	0.99386	9.999997e-01	ko00040	LOC_Os01g21034.1|13101.m02235|cDNA
106	Proteasome	6 (0.86%)	831 (3.73%)	1	9.999997e-01	ko03050	LOC_Os07g36420.1|13107.m03741|cDNA, LOC_Os06g19730.1|13106.m02108|cDNA, LOC_Os05g41180.1|13105.m04367|cDNA, LOC_Os11g47970.1|13111.m23059|cDNA, LOC_Os04g51910.1|13104.m05310|cDNA, LOC_Os11g40140.1|13111.m03969|cDNA

## Sheet: S4
Supplemental Table S4. Pathways enriched in the differentially expressed genes in rice variety MH86 with respect to the expression in D62B.
#	Pathway	DEGs with pathway annotation (1331)	All genes with pathway annotation (22285)	Pvalue	Qvalue	Pathway ID	Differentially expressed genes
1	Metabolism of xenobiotics by cytochrome P450	24 (1.8%)	172 (0.77%)	9.227856e-05	0.0110734	ko00980	LOC_Os09g29210.1|13109.m02894|cDNA, LOC_Os01g41820.1|13101.m42766|cDNA, LOC_Os07g44130.1|13107.m04642|cDNA, LOC_Os05g02530.1|13105.m00222|cDNA, LOC_Os10g38610.1|13110.m03516|cDNA, LOC_Os06g39880.1|13106.m04139|cDNA, LOC_Os01g49710.1|13101.m05171|cDNA, LOC_Os10g38780.1|13110.m03533|cDNA, LOC_Os01g43844.1|13101.m04536|cDNA, LOC_Os01g41800.1|13101.m04288|cDNA, LOC_Os07g44160.1|13107.m04645|cDNA, LOC…
2	Ribosome	55 (4.13%)	585 (2.63%)	0.00059618	0.0334913	ko03010	LOC_Os03g38260.1|13103.m04154|cDNA, LOC_Os02g27769.1|13102.m03030|cDNA, LOC_Os07g47780.1|13107.m05101|cDNA, LOC_Os08g02400.1|13108.m00179|cDNA, LOC_Os01g47330.1|13101.m04878|cDNA, LOC_Os01g67134.1|13101.m07281|cDNA, LOC_Os03g58050.1|13103.m06375|cDNA, LOC_Os08g21840.1|13108.m02250|cDNA, LOC_Os06g08320.1|13106.m00869|cDNA, LOC_Os09g32274.1|13109.m03211|cDNA, LOC_Os03g18264.1|13103.m02187|cDNA, LOC…
3	Spliceosome	68 (5.11%)	777 (3.49%)	0.0010275	0.0334913	ko03040	LOC_Os02g14780.1|13102.m01644|cDNA, LOC_Os01g73604.1|13101.m08031|cDNA, LOC_Os03g25960.1|13103.m03053|cDNA, LOC_Os08g09100.1|13108.m00954|cDNA, LOC_Os06g11620.1|13106.m01261|cDNA, LOC_Os01g42410.1|13101.m04354|cDNA, LOC_Os03g22880.1|13103.m02766|cDNA, LOC_Os12g09670.1|13112.m01028|cDNA, LOC_Os03g52470.1|13103.m05715|cDNA, LOC_Os07g33780.1|13107.m03438|cDNA, LOC_Os02g30624.2|13102.m03346|cDNA, LOC…
4	Endocytosis	27 (2.03%)	239 (1.07%)	0.00111638	0.0334913	ko04144	LOC_Os07g17130.1|13107.m01794|cDNA, LOC_Os04g31190.1|13104.m02977|cDNA, LOC_Os05g45840.1|13105.m04875|cDNA, LOC_Os09g39960.1|13109.m04021|cDNA, LOC_Os08g34950.1|13108.m03657|cDNA, LOC_Os01g31470.1|13101.m03165|cDNA, LOC_Os03g20720.1|13103.m02485|cDNA, LOC_Os05g01480.1|13105.m00082|cDNA, LOC_Os09g23740.1|13109.m02247|cDNA, LOC_Os05g38530.1|13105.m04043|cDNA, LOC_Os10g33660.1|13110.m02969|cDNA, LOC…
5	Biosynthesis of plant hormones	81 (6.09%)	988 (4.43%)	0.00233224	0.0559739	ko01070	LOC_Os07g46920.1|13107.m04972|cDNA, LOC_Os12g37260.1|13112.m03825|cDNA, LOC_Os01g67540.1|13101.m07342|cDNA, LOC_Os02g48770.1|13102.m05518|cDNA, LOC_Os01g14630.1|13101.m01609|cDNA, LOC_Os07g46930.1|13107.m04973|cDNA, LOC_Os11g02670.1|13111.m00201|cDNA, LOC_Os01g52530.1|13101.m05499|cDNA, LOC_Os01g41820.1|13101.m42766|cDNA, LOC_Os06g11240.1|13106.m01217|cDNA, LOC_Os12g34874.2|13112.m08931|cDNA, LOC…
6	Biosynthesis of unsaturated fatty acids	18 (1.35%)	147 (0.66%)	0.0029781	0.0595621	ko01040	LOC_Os04g02620.1|13104.m00181|cDNA, LOC_Os01g41820.1|13101.m42766|cDNA, LOC_Os10g31780.1|13110.m02768|cDNA, LOC_Os07g44130.1|13107.m04642|cDNA, LOC_Os06g39880.1|13106.m04139|cDNA, LOC_Os01g43844.1|13101.m04536|cDNA, LOC_Os01g41800.1|13101.m04288|cDNA, LOC_Os07g44160.1|13107.m04645|cDNA, LOC_Os03g21400.1|13103.m02564|cDNA, LOC_Os01g52790.1|13101.m05529|cDNA, LOC_Os06g01390.1|13106.m00041|cDNA, LOC…
7	Glutathione metabolism	21 (1.58%)	194 (0.87%)	0.00614866	0.105406	ko00480	LOC_Os09g29210.1|13109.m02894|cDNA, LOC_Os05g02530.1|13105.m00222|cDNA, LOC_Os10g38610.1|13110.m03516|cDNA, LOC_Os01g49710.1|13101.m05171|cDNA, LOC_Os12g07820.1|13112.m00819|cDNA, LOC_Os10g38780.1|13110.m03533|cDNA, LOC_Os07g22350.1|13107.m02174|cDNA, LOC_Os10g38730.1|13110.m03528|cDNA, LOC_Os08g41090.1|13108.m04406|cDNA, LOC_Os03g04260.1|13103.m00433|cDNA, LOC_Os02g55140.1|13102.m06319|cDNA, LOC…
8	Carotenoid biosynthesis	17 (1.28%)	156 (0.7%)	0.012043	0.173752	ko00906	LOC_Os07g46920.1|13107.m04972|cDNA, LOC_Os07g46930.1|13107.m04973|cDNA, LOC_Os01g41820.1|13101.m42766|cDNA, LOC_Os07g44130.1|13107.m04642|cDNA, LOC_Os07g46846.1|13107.m04962|cDNA, LOC_Os01g43844.1|13101.m04536|cDNA, LOC_Os04g33240.1|13104.m03206|cDNA, LOC_Os01g41800.1|13101.m04288|cDNA, LOC_Os07g44160.1|13107.m04645|cDNA, LOC_Os02g47510.1|13102.m05354|cDNA, LOC_Os01g52790.1|13101.m05529|cDNA, LOC…
9	ABC transporters	16 (1.2%)	145 (0.65%)	0.0130314	0.173752	ko02010	LOC_Os11g05700.1|13111.m00554|cDNA, LOC_Os06g06440.1|13106.m00664|cDNA, LOC_Os01g42410.1|13101.m04354|cDNA, LOC_Os07g33780.1|13107.m03438|cDNA, LOC_Os05g13520.1|13105.m01418|cDNA, LOC_Os04g49890.1|13104.m05101|cDNA, LOC_Os01g25386.1|13101.m02690|cDNA, LOC_Os11g07600.1|13111.m00795|cDNA, LOC_Os08g07010.1|13108.m00718|cDNA, LOC_Os02g21340.1|13102.m02391|cDNA, LOC_Os01g42380.1|13101.m04352|cDNA, LOC…
10	Zeatin biosynthesis	22 (1.65%)	227 (1.02%)	0.0174792	0.208287	ko00908	LOC_Os02g11110.2|13102.m01252|cDNA, LOC_Os04g25490.1|13104.m02394|cDNA, LOC_Os11g02670.1|13111.m00201|cDNA, LOC_Os02g11110.1|13102.m01251|cDNA, LOC_Os01g41820.1|13101.m42766|cDNA, LOC_Os04g44250.1|13104.m04408|cDNA, LOC_Os07g44130.1|13107.m04642|cDNA, LOC_Os06g39880.1|13106.m04139|cDNA, LOC_Os02g51900.1|13102.m05909|cDNA, LOC_Os01g43844.1|13101.m04536|cDNA, LOC_Os01g41800.1|13101.m04288|cDNA, LOC…
11	Linoleic acid metabolism	15 (1.13%)	139 (0.62%)	0.019093	0.208287	ko00591	LOC_Os12g37260.1|13112.m03825|cDNA, LOC_Os01g41820.1|13101.m42766|cDNA, LOC_Os07g44130.1|13107.m04642|cDNA, LOC_Os04g37490.1|13104.m03581|cDNA, LOC_Os06g39880.1|13106.m04139|cDNA, LOC_Os01g43844.1|13101.m04536|cDNA, LOC_Os01g41800.1|13101.m04288|cDNA, LOC_Os03g13390.2|13103.m01551|cDNA, LOC_Os07g44160.1|13107.m04645|cDNA, LOC_Os03g21400.1|13103.m02564|cDNA, LOC_Os01g52790.1|13101.m05529|cDNA, LOC…
12	Biosynthesis of terpenoids and steroids	49 (3.68%)	609 (2.73%)	0.0210916	0.210916	ko01062	LOC_Os07g46920.1|13107.m04972|cDNA, LOC_Os02g02930.1|13102.m00253|cDNA, LOC_Os01g14630.1|13101.m01609|cDNA, LOC_Os07g46930.1|13107.m04973|cDNA, LOC_Os08g07080.1|13108.m00725|cDNA, LOC_Os07g46846.1|13107.m04962|cDNA, LOC_Os05g33380.1|13105.m03450|cDNA, LOC_Os05g09500.1|13105.m01060|cDNA, LOC_Os08g02700.1|13108.m00214|cDNA, LOC_Os02g04690.2|13102.m00494|cDNA, LOC_Os03g02710.1|13103.m00242|cDNA, LOC…
13	alpha-Linolenic acid metabolism	19 (1.43%)	194 (0.87%)	0.0234716	0.216661	ko00592	LOC_Os12g37260.1|13112.m03825|cDNA, LOC_Os01g67540.1|13101.m07342|cDNA, LOC_Os02g48770.1|13102.m05518|cDNA, LOC_Os01g41820.1|13101.m42766|cDNA, LOC_Os06g11240.1|13106.m01217|cDNA, LOC_Os07g44130.1|13107.m04642|cDNA, LOC_Os06g39880.1|13106.m04139|cDNA, LOC_Os01g43844.1|13101.m04536|cDNA, LOC_Os01g41800.1|13101.m04288|cDNA, LOC_Os07g44160.1|13107.m04645|cDNA, LOC_Os03g21400.1|13103.m02564|cDNA, LOC…
14	Flavonoid biosynthesis	39 (2.93%)	480 (2.15%)	0.0319943	0.264948	ko00941	LOC_Os08g39640.1|13108.m04232|cDNA, LOC_Os12g16290.1|13112.m01713|cDNA, LOC_Os06g48560.1|13106.m05163|cDNA, LOC_Os05g19910.1|13105.m02102|cDNA, LOC_Os08g43390.1|13108.m04698|cDNA, LOC_Os04g37490.1|13104.m03581|cDNA, LOC_Os01g25010.1|13101.m02651|cDNA, LOC_Os10g40960.1|13110.m03809|cDNA, LOC_Os04g49210.1|13104.m05023|cDNA, LOC_Os10g36848.1|13110.m03345|cDNA, LOC_Os09g32020.1|13109.m03176|cDNA, LOC…
15	Phosphatidylinositol signaling system	15 (1.13%)	149 (0.67%)	0.0331185	0.264948	ko04070	LOC_Os07g17130.1|13107.m01794|cDNA, LOC_Os12g36910.1|13112.m03786|cDNA, LOC_Os12g36940.1|13112.m03789|cDNA, LOC_Os08g34950.1|13108.m03657|cDNA, LOC_Os03g53200.1|13103.m05808|cDNA, LOC_Os03g20370.1|13103.m02438|cDNA, LOC_Os09g23740.1|13109.m02247|cDNA, LOC_Os01g16240.1|13101.m01811|cDNA, LOC_Os03g12840.1|13103.m01475|cDNA, LOC_Os09g28060.1|13109.m02764|cDNA, LOC_Os07g42500.1|13107.m04442|cDNA, LOC…
16	Limonene and pinene degradation	30 (2.25%)	359 (1.61%)	0.0401654	0.294147	ko00903	LOC_Os01g36294.1|13101.m03674|cDNA, LOC_Os07g19130.1|13107.m02000|cDNA, LOC_Os08g39640.1|13108.m04232|cDNA, LOC_Os07g11739.1|13107.m01210|cDNA, LOC_Os09g10340.1|13109.m00907|cDNA, LOC_Os02g30110.1|13102.m03281|cDNA, LOC_Os02g36190.1|13102.m03941|cDNA, LOC_Os08g43390.1|13108.m04698|cDNA, LOC_Os06g03930.1|13106.m00338|cDNA, LOC_Os02g35500.1|13102.m03858|cDNA, LOC_Os03g55240.1|13103.m06009|cDNA, LOC…
17	Inositol phosphate metabolism	11 (0.83%)	103 (0.46%)	0.0435097	0.294147	ko00562	LOC_Os07g17130.1|13107.m01794|cDNA, LOC_Os08g34950.1|13108.m03657|cDNA, LOC_Os09g23740.1|13109.m02247|cDNA, LOC_Os03g12840.1|13103.m01475|cDNA, LOC_Os03g61130.1|13103.m06718|cDNA, LOC_Os08g05280.1|13108.m00514|cDNA, LOC_Os09g28060.1|13109.m02764|cDNA, LOC_Os07g42500.1|13107.m04442|cDNA, LOC_Os03g51610.1|13103.m05621|cDNA, LOC_Os04g59540.1|13104.m06278|cDNA, LOC_Os03g50320.1|13103.m05473|cDNA
18	Non-homologous end-joining	4 (0.3%)	23 (0.1%)	0.0452127	0.294147	ko03450	LOC_Os04g51700.1|13104.m05279|cDNA, LOC_Os07g08729.1|13107.m00867|cDNA, LOC_Os05g48855.1|13105.m10302|cDNA, LOC_Os02g48010.1|13102.m05420|cDNA
19	Biosynthesis of alkaloids derived from ornithine, lysine and nicotinic acid	33 (2.48%)	407 (1.83%)	0.0465732	0.294147	ko01064	LOC_Os11g25700.1|13111.m02453|cDNA, LOC_Os04g52440.1|13104.m05376|cDNA, LOC_Os04g02620.1|13104.m00181|cDNA, LOC_Os05g33380.1|13105.m03450|cDNA, LOC_Os02g41680.1|13102.m04603|cDNA, LOC_Os05g09500.1|13105.m01060|cDNA, LOC_Os08g02700.1|13108.m00214|cDNA, LOC_Os03g63330.1|13103.m07019|cDNA, LOC_Os02g47940.1|13102.m05411|cDNA, LOC_Os07g49520.1|13107.m05330|cDNA, LOC_Os07g04240.1|13107.m00363|cDNA, LOC…
20	Glycosylphosphatidylinositol(GPI)-anchor biosynthesis	5 (0.38%)	34 (0.15%)	0.0496888	0.298133	ko00563	LOC_Os07g16960.1|13107.m01776|cDNA, LOC_Os03g46750.1|13103.m05034|cDNA, LOC_Os01g48980.1|13101.m05088|cDNA, LOC_Os11g28980.1|13111.m02789|cDNA, LOC_Os04g58210.1|13104.m06109|cDNA
21	Anthocyanin biosynthesis	5 (0.38%)	35 (0.16%)	0.0552359	0.315634	ko00942	LOC_Os01g08440.1|13101.m00883|cDNA, LOC_Os10g30560.1|13110.m02632|cDNA, LOC_Os01g49230.1|13101.m05118|cDNA, LOC_Os02g09510.1|13102.m01043|cDNA, LOC_Os11g04860.1|13111.m00448|cDNA
22	Vitamin B6 metabolism	3 (0.23%)	16 (0.07%)	0.0664742	0.352676	ko00750	LOC_Os01g49890.1|13101.m05193|cDNA, LOC_Os05g47640.1|13105.m05049|cDNA, LOC_Os07g01020.1|13107.m00002|cDNA
23	Terpenoid backbone biosynthesis	10 (0.75%)	98 (0.44%)	0.0675962	0.352676	ko00900	LOC_Os02g02930.1|13102.m00253|cDNA, LOC_Os01g14630.1|13101.m01609|cDNA, LOC_Os08g07080.1|13108.m00725|cDNA, LOC_Os03g02710.1|13103.m00242|cDNA, LOC_Os02g45660.1|13102.m05122|cDNA, LOC_Os05g34180.1|13105.m03551|cDNA, LOC_Os10g34790.1|13110.m03107|cDNA, LOC_Os05g33840.1|13105.m03512|cDNA, LOC_Os08g43180.1|13108.m04674|cDNA, LOC_Os05g50550.1|13105.m05424|cDNA
24	Biosynthesis of alkaloids derived from histidine and purine	29 (2.18%)	372 (1.67%)	0.0865969	0.423091	ko01065	LOC_Os10g30970.1|13110.m02681|cDNA, LOC_Os01g52530.1|13101.m05499|cDNA, LOC_Os02g08270.1|13102.m00953|cDNA, LOC_Os02g03540.1|13102.m00339|cDNA, LOC_Os05g33380.1|13105.m03450|cDNA, LOC_Os05g09500.1|13105.m01060|cDNA, LOC_Os08g02700.1|13108.m00214|cDNA, LOC_Os02g47940.1|13102.m05411|cDNA, LOC_Os07g22350.1|13107.m02174|cDNA, LOC_Os07g49520.1|13107.m05330|cDNA, LOC_Os07g04240.1|13107.m00363|cDNA, LOC…
25	Sphingolipid metabolism	8 (0.6%)	77 (0.35%)	0.0881439	0.423091	ko00600	LOC_Os01g39830.1|13101.m04075|cDNA, LOC_Os02g56300.1|13102.m06467|cDNA, LOC_Os04g45800.1|13104.m04594|cDNA, LOC_Os01g71620.1|13101.m07802|cDNA, LOC_Os08g27040.1|13108.m02788|cDNA, LOC_Os03g49180.1|13103.m05323|cDNA, LOC_Os06g37560.1|13106.m03889|cDNA, LOC_Os12g24170.1|13112.m02458|cDNA
26	Glycerolipid metabolism	15 (1.13%)	173 (0.78%)	0.0944302	0.435832	ko00561	LOC_Os02g02340.1|13102.m00167|cDNA, LOC_Os04g37490.1|13104.m03581|cDNA, LOC_Os03g13390.2|13103.m01551|cDNA, LOC_Os07g37840.1|13107.m03903|cDNA, LOC_Os03g11560.1|13103.m01304|cDNA, LOC_Os01g43090.1|13101.m04443|cDNA, LOC_Os02g45344.1|13102.m05085|cDNA, LOC_Os07g34730.1|13107.m03549|cDNA, LOC_Os08g27040.1|13108.m02788|cDNA, LOC_Os10g02480.1|13110.m00151|cDNA, LOC_Os11g41900.1|13111.m04162|cDNA, LOC…
27	Metabolic pathways	291 (21.86%)	4560 (20.46%)	0.10239	0.451563	ko01100	LOC_Os11g25700.1|13111.m02453|cDNA, LOC_Os07g46920.1|13107.m04972|cDNA, LOC_Os04g52440.1|13104.m05376|cDNA, LOC_Os02g02930.1|13102.m00253|cDNA, LOC_Os08g07740.1|13108.m00795|cDNA, LOC_Os12g37260.1|13112.m03825|cDNA, LOC_Os07g17130.1|13107.m01794|cDNA, LOC_Os07g23494.1|13107.m02304|cDNA, LOC_Os01g63180.1|13101.m06776|cDNA, LOC_Os02g02340.1|13102.m00167|cDNA, LOC_Os01g67540.1|13101.m07342|cDNA, LOC…
28	Pentose phosphate pathway	10 (0.75%)	108 (0.48%)	0.111223	0.451563	ko00030	LOC_Os01g52530.1|13101.m05499|cDNA, LOC_Os02g03540.1|13102.m00339|cDNA, LOC_Os05g33380.1|13105.m03450|cDNA, LOC_Os01g47550.1|13101.m04917|cDNA, LOC_Os08g02700.1|13108.m00214|cDNA, LOC_Os07g22350.1|13107.m02174|cDNA, LOC_Os12g07210.1|13112.m00752|cDNA, LOC_Os01g09570.1|13101.m01022|cDNA, LOC_Os01g70170.1|13101.m07616|cDNA, LOC_Os02g48390.1|13102.m05471|cDNA
29	Peroxisome	24 (1.8%)	309 (1.39%)	0.113837	0.451563	ko04146	LOC_Os07g18162.1|13107.m01904|cDNA, LOC_Os02g02400.2|13102.m00178|cDNA, LOC_Os01g41820.1|13101.m42766|cDNA, LOC_Os07g44130.1|13107.m04642|cDNA, LOC_Os06g39880.1|13106.m04139|cDNA, LOC_Os01g43844.1|13101.m04536|cDNA, LOC_Os01g41800.1|13101.m04288|cDNA, LOC_Os07g44160.1|13107.m04645|cDNA, LOC_Os03g21400.1|13103.m02564|cDNA, LOC_Os01g52790.1|13101.m05529|cDNA, LOC_Os03g15860.1|13103.m01864|cDNA, LOC…
30	N-Glycan biosynthesis	8 (0.6%)	82 (0.37%)	0.115951	0.451563	ko00510	LOC_Os01g15780.1|13101.m01749|cDNA, LOC_Os07g10830.1|13107.m01109|cDNA, LOC_Os07g07010.1|13107.m00679|cDNA, LOC_Os05g11850.1|13105.m01285|cDNA, LOC_Os04g51690.1|13104.m05278|cDNA, LOC_Os04g49960.1|13104.m05109|cDNA, LOC_Os02g58590.1|13102.m06787|cDNA, LOC_Os01g16310.1|13101.m01821|cDNA
31	Biotin metabolism	2 (0.15%)	10 (0.04%)	0.116654	0.451563	ko00780	LOC_Os10g41150.1|13110.m03828|cDNA, LOC_Os08g42730.1|13108.m04617|cDNA
32	Tryptophan metabolism	19 (1.43%)	240 (1.08%)	0.128669	0.470094	ko00380	LOC_Os07g18162.1|13107.m01904|cDNA, LOC_Os09g08190.1|13109.m00677|cDNA, LOC_Os02g02400.2|13102.m00178|cDNA, LOC_Os07g25590.1|13107.m02531|cDNA, LOC_Os10g30560.1|13110.m02632|cDNA, LOC_Os12g31830.1|13112.m03238|cDNA, LOC_Os01g12490.1|13101.m01348|cDNA, LOC_Os01g49230.1|13101.m05118|cDNA, LOC_Os02g09510.1|13102.m01043|cDNA, LOC_Os07g49520.1|13107.m05330|cDNA, LOC_Os11g04860.1|13111.m00448|cDNA, LOC…
33	Tyrosine metabolism	11 (0.83%)	126 (0.57%)	0.132682	0.470094	ko00350	LOC_Os07g23169.2|13107.m02276|cDNA, LOC_Os07g25590.1|13107.m02531|cDNA, LOC_Os07g48920.1|13107.m05253|cDNA, LOC_Os02g47940.1|13102.m05411|cDNA, LOC_Os06g23684.1|13106.m02544|cDNA, LOC_Os02g55420.1|13102.m06354|cDNA, LOC_Os09g32620.1|13109.m03255|cDNA, LOC_Os06g48600.1|13106.m05168|cDNA, LOC_Os02g35590.2|13102.m03868|cDNA, LOC_Os09g32640.1|13109.m03257|cDNA, LOC_Os08g29170.1|13108.m03013|cDNA
34	Fatty acid metabolism	15 (1.13%)	183 (0.82%)	0.133193	0.470094	ko00071	LOC_Os01g41820.1|13101.m42766|cDNA, LOC_Os07g44130.1|13107.m04642|cDNA, LOC_Os06g39880.1|13106.m04139|cDNA, LOC_Os01g43844.1|13101.m04536|cDNA, LOC_Os01g41800.1|13101.m04288|cDNA, LOC_Os07g44160.1|13107.m04645|cDNA, LOC_Os03g21400.1|13103.m02564|cDNA, LOC_Os01g52790.1|13101.m05529|cDNA, LOC_Os06g01390.1|13106.m00041|cDNA, LOC_Os02g57260.1|13102.m06589|cDNA, LOC_Os09g32620.1|13109.m03255|cDNA, LOC…
35	Galactose metabolism	11 (0.83%)	127 (0.57%)	0.137929	0.472898	ko00052	LOC_Os05g09500.1|13105.m01060|cDNA, LOC_Os04g51880.5|13104.m05305|cDNA, LOC_Os01g39830.1|13101.m04075|cDNA, LOC_Os06g07600.1|13106.m00793|cDNA, LOC_Os01g71320.1|13101.m07768|cDNA, LOC_Os01g09570.1|13101.m01022|cDNA, LOC_Os09g08072.1|13109.m00665|cDNA, LOC_Os04g40520.1|13104.m03946|cDNA, LOC_Os09g35800.1|13109.m03511|cDNA, LOC_Os06g37560.1|13106.m03889|cDNA, LOC_Os12g24170.1|13112.m02458|cDNA
36	Biosynthesis of alkaloids derived from terpenoid and polyketide	28 (2.1%)	382 (1.71%)	0.153758	0.512527	ko01066	LOC_Os01g14630.1|13101.m01609|cDNA, LOC_Os05g33380.1|13105.m03450|cDNA, LOC_Os05g09500.1|13105.m01060|cDNA, LOC_Os08g02700.1|13108.m00214|cDNA, LOC_Os02g04690.2|13102.m00494|cDNA, LOC_Os03g02710.1|13103.m00242|cDNA, LOC_Os02g45660.1|13102.m05122|cDNA, LOC_Os01g01369.1|13101.m00051|cDNA, LOC_Os07g49520.1|13107.m05330|cDNA, LOC_Os07g04240.1|13107.m00363|cDNA, LOC_Os08g02640.1|13108.m00204|cDNA, LOC…
37	Arachidonic acid metabolism	5 (0.38%)	49 (0.22%)	0.166805	0.529855	ko00590	LOC_Os06g39880.1|13106.m04139|cDNA, LOC_Os03g60460.1|13103.m06632|cDNA, LOC_Os10g39930.2|13110.m03681|cDNA, LOC_Os08g30810.1|13108.m03191|cDNA, LOC_Os03g15460.1|13103.m01810|cDNA
38	Nucleotide excision repair	18 (1.35%)	236 (1.06%)	0.171935	0.529855	ko03420	LOC_Os08g07740.1|13108.m00795|cDNA, LOC_Os02g58220.1|13102.m06743|cDNA, LOC_Os08g41070.1|13108.m04404|cDNA, LOC_Os01g63900.1|13101.m06860|cDNA, LOC_Os01g44990.1|13101.m04610|cDNA, LOC_Os02g53490.1|13102.m06110|cDNA, LOC_Os01g49180.1|13101.m05113|cDNA, LOC_Os08g25060.1|13108.m02571|cDNA, LOC_Os02g47605.1|13102.m05366|cDNA, LOC_Os06g01370.1|13106.m00040|cDNA, LOC_Os01g04870.1|13101.m00452|cDNA, LOC…
39	Histidine metabolism	6 (0.45%)	63 (0.28%)	0.173023	0.529855	ko00340	LOC_Os07g23169.2|13107.m02276|cDNA, LOC_Os07g25590.1|13107.m02531|cDNA, LOC_Os02g47940.1|13102.m05411|cDNA, LOC_Os03g15120.1|13103.m01774|cDNA, LOC_Os02g33710.1|13102.m03658|cDNA, LOC_Os01g40860.1|13101.m04187|cDNA
40	Steroid biosynthesis	9 (0.68%)	106 (0.48%)	0.182316	0.529855	ko00100	LOC_Os02g04690.2|13102.m00494|cDNA, LOC_Os01g50030.1|13101.m05207|cDNA, LOC_Os01g01369.1|13101.m00051|cDNA, LOC_Os11g32240.1|13111.m03136|cDNA, LOC_Os09g39220.1|13109.m03927|cDNA, LOC_Os07g10130.1|13107.m01025|cDNA, LOC_Os06g28820.1|13106.m02973|cDNA, LOC_Os07g29220.1|13107.m02929|cDNA, LOC_Os02g47310.1|13102.m05324|cDNA
41	Fructose and mannose metabolism	14 (1.05%)	179 (0.8%)	0.183815	0.529855	ko00051	LOC_Os05g33380.1|13105.m03450|cDNA, LOC_Os04g37490.1|13104.m03581|cDNA, LOC_Os06g28194.1|13106.m02906|cDNA, LOC_Os05g09500.1|13105.m01060|cDNA, LOC_Os08g02700.1|13108.m00214|cDNA, LOC_Os01g63220.3|13101.m15094|cDNA, LOC_Os03g13390.2|13103.m01551|cDNA, LOC_Os01g71320.1|13101.m07768|cDNA, LOC_Os12g07210.1|13112.m00752|cDNA, LOC_Os06g44270.1|13106.m04652|cDNA, LOC_Os06g12600.1|13106.m01380|cDNA, LOC…
42	Lysine biosynthesis	4 (0.3%)	38 (0.17%)	0.189689	0.529855	ko00300	LOC_Os03g63330.1|13103.m07019|cDNA, LOC_Os09g12290.1|13109.m01110|cDNA, LOC_Os02g24354.1|13102.m02639|cDNA, LOC_Os04g18200.1|13104.m01665|cDNA
43	Flavone and flavonol biosynthesis	11 (0.83%)	136 (0.61%)	0.189865	0.529855	ko00944	LOC_Os08g39640.1|13108.m04232|cDNA, LOC_Os08g43390.1|13108.m04698|cDNA, LOC_Os12g25490.1|13112.m02583|cDNA, LOC_Os10g36848.1|13110.m03345|cDNA, LOC_Os07g27970.1|13107.m02796|cDNA, LOC_Os08g36310.1|13108.m03810|cDNA, LOC_Os10g02880.1|13110.m00196|cDNA, LOC_Os02g29960.1|13102.m03266|cDNA, LOC_Os09g35940.1|13109.m03529|cDNA, LOC_Os09g26960.1|13109.m02612|cDNA, LOC_Os09g26980.1|13109.m02614|cDNA
44	RNA polymerase	9 (0.68%)	110 (0.49%)	0.210922	0.557467	ko03020	LOC_Os04g16830.1|13104.m01524|cDNA, LOC_Os12g37370.1|13112.m03837|cDNA, LOC_Os12g34854.1|13112.m03557|cDNA, LOC_Os10g35290.1|13110.m03163|cDNA, LOC_Os05g13770.1|13105.m01443|cDNA, LOC_Os07g42395.2|13107.m10034|cDNA, LOC_Os05g33240.1|13105.m03433|cDNA, LOC_Os02g05880.1|13102.m00649|cDNA, LOC_Os07g27930.1|13107.m02791|cDNA
45	Glycerophospholipid metabolism	15 (1.13%)	199 (0.89%)	0.210969	0.557467	ko00564	LOC_Os02g02340.1|13102.m00167|cDNA, LOC_Os01g50030.1|13101.m05207|cDNA, LOC_Os03g01216.1|13103.m00028|cDNA, LOC_Os10g24810.1|13110.m02085|cDNA, LOC_Os08g39350.1|13108.m04197|cDNA, LOC_Os02g38440.1|13102.m04230|cDNA, LOC_Os03g61130.1|13103.m06718|cDNA, LOC_Os02g45344.1|13102.m05085|cDNA, LOC_Os07g34730.1|13107.m03549|cDNA, LOC_Os08g27040.1|13108.m02788|cDNA, LOC_Os02g07720.2|13102.m00881|cDNA, LOC…
46	Fatty acid biosynthesis	7 (0.53%)	82 (0.37%)	0.217709	0.557467	ko00061	LOC_Os04g02620.1|13104.m00181|cDNA, LOC_Os10g31780.1|13110.m02768|cDNA, LOC_Os04g44950.1|13104.m04498|cDNA, LOC_Os02g38440.1|13102.m04230|cDNA, LOC_Os04g30760.1|13104.m02922|cDNA, LOC_Os06g39520.2|13106.m04095|cDNA, LOC_Os03g28420.1|13103.m12825|cDNA
47	Mismatch repair	9 (0.68%)	111 (0.5%)	0.218341	0.557467	ko03430	LOC_Os02g58220.1|13102.m06743|cDNA, LOC_Os08g41070.1|13108.m04404|cDNA, LOC_Os02g53490.1|13102.m06110|cDNA, LOC_Os01g49180.1|13101.m05113|cDNA, LOC_Os02g47605.1|13102.m05366|cDNA, LOC_Os06g01370.1|13106.m00040|cDNA, LOC_Os05g15520.1|13105.m01636|cDNA, LOC_Os02g53680.1|13102.m06133|cDNA, LOC_Os07g44770.1|13107.m04713|cDNA
48	Biosynthesis of phenylpropanoids	72 (5.41%)	1107 (4.97%)	0.239122	0.597322	ko01061	LOC_Os01g67540.1|13101.m07342|cDNA, LOC_Os08g39640.1|13108.m04232|cDNA, LOC_Os12g16290.1|13112.m01713|cDNA, LOC_Os12g34874.2|13112.m08931|cDNA, LOC_Os06g48560.1|13106.m05163|cDNA, LOC_Os07g48020.1|13107.m05130|cDNA, LOC_Os07g02440.1|13107.m00168|cDNA, LOC_Os05g33380.1|13105.m03450|cDNA, LOC_Os05g19910.1|13105.m02102|cDNA, LOC_Os08g43390.1|13108.m04698|cDNA, LOC_Os12g25490.1|13112.m02583|cDNA, LOC…
49	Synthesis and degradation of ketone bodies	2 (0.15%)	16 (0.07%)	0.247274	0.597322	ko00072	LOC_Os03g02710.1|13103.m00242|cDNA, LOC_Os08g43180.1|13108.m04674|cDNA
50	Photosynthesis - antenna proteins	3 (0.23%)	29 (0.13%)	0.248884	0.597322	ko00196	LOC_Os04g38410.1|13104.m03686|cDNA, LOC_Os07g37550.1|13107.m03863|cDNA, LOC_Os02g52650.1|13102.m06002|cDNA
51	Glycine, serine and threonine metabolism	9 (0.68%)	118 (0.53%)	0.272837	0.641969	ko00260	LOC_Os03g63330.1|13103.m07019|cDNA, LOC_Os07g48920.1|13107.m05253|cDNA, LOC_Os06g48510.1|13106.m05157|cDNA, LOC_Os09g12290.1|13109.m01110|cDNA, LOC_Os03g03460.1|13103.m00331|cDNA, LOC_Os01g49890.1|13101.m05193|cDNA, LOC_Os08g04180.1|13108.m00391|cDNA, LOC_Os02g01150.1|13102.m00022|cDNA, LOC_Os05g47640.1|13105.m05049|cDNA
52	Stilbenoid, diarylheptanoid and gingerol biosynthesis	29 (2.18%)	431 (1.93%)	0.279037	0.643931	ko00945	LOC_Os01g36294.1|13101.m03674|cDNA, LOC_Os07g19130.1|13107.m02000|cDNA, LOC_Os08g39640.1|13108.m04232|cDNA, LOC_Os06g48560.1|13106.m05163|cDNA, LOC_Os07g11739.1|13107.m01210|cDNA, LOC_Os09g10340.1|13109.m00907|cDNA, LOC_Os02g30110.1|13102.m03281|cDNA, LOC_Os05g19910.1|13105.m02102|cDNA, LOC_Os02g36190.1|13102.m03941|cDNA, LOC_Os08g43390.1|13108.m04698|cDNA, LOC_Os06g03930.1|13106.m00338|cDNA, LOC…
53	Biosynthesis of alkaloids derived from shikimate pathway	32 (2.4%)	482 (2.16%)	0.292328	0.661876	ko01063	LOC_Os01g67540.1|13101.m07342|cDNA, LOC_Os08g39640.1|13108.m04232|cDNA, LOC_Os12g34874.2|13112.m08931|cDNA, LOC_Os05g33380.1|13105.m03450|cDNA, LOC_Os07g25590.1|13107.m02531|cDNA, LOC_Os02g41680.1|13102.m04603|cDNA, LOC_Os05g09500.1|13105.m01060|cDNA, LOC_Os08g02700.1|13108.m00214|cDNA, LOC_Os02g08100.1|13102.m00932|cDNA, LOC_Os03g19250.1|13103.m02300|cDNA, LOC_Os07g49520.1|13107.m05330|cDNA, LOC…
54	DNA replication	13 (0.98%)	183 (0.82%)	0.299466	0.665481	ko03030	LOC_Os08g07740.1|13108.m00795|cDNA, LOC_Os02g58220.1|13102.m06743|cDNA, LOC_Os08g41070.1|13108.m04404|cDNA, LOC_Os11g05570.1|13111.m00543|cDNA, LOC_Os02g53490.1|13102.m06110|cDNA, LOC_Os01g49180.1|13101.m05113|cDNA, LOC_Os02g07240.1|13102.m00822|cDNA, LOC_Os10g39230.1|13110.m03591|cDNA, LOC_Os02g47605.1|13102.m05366|cDNA, LOC_Os06g01370.1|13106.m00040|cDNA, LOC_Os05g15520.1|13105.m01636|cDNA, LOC…
55	Glycosphingolipid biosynthesis - ganglio series	3 (0.23%)	33 (0.15%)	0.315115	0.687523	ko00604	LOC_Os01g39830.1|13101.m04075|cDNA, LOC_Os06g37560.1|13106.m03889|cDNA, LOC_Os12g24170.1|13112.m02458|cDNA
56	Glycolysis / Gluconeogenesis	20 (1.5%)	299 (1.34%)	0.332656	0.688993	ko00010	LOC_Os05g33380.1|13105.m03450|cDNA, LOC_Os04g37490.1|13104.m03581|cDNA, LOC_Os05g09500.1|13105.m01060|cDNA, LOC_Os08g02700.1|13108.m00214|cDNA, LOC_Os03g13390.2|13103.m01551|cDNA, LOC_Os09g24320.1|13109.m02308|cDNA, LOC_Os02g01510.1|13102.m00071|cDNA, LOC_Os01g71320.1|13101.m07768|cDNA, LOC_Os12g07210.1|13112.m00752|cDNA, LOC_Os01g43090.1|13101.m04443|cDNA, LOC_Os01g09570.1|13101.m01022|cDNA, LOC…
57	Natural killer cell mediated cytotoxicity	6 (0.45%)	79 (0.35%)	0.333058	0.688993	ko04650	LOC_Os06g05520.1|13106.m00537|cDNA, LOC_Os02g54900.1|13102.m06288|cDNA, LOC_Os08g26880.1|13108.m02770|cDNA, LOC_Os03g17700.1|13103.m02116|cDNA, LOC_Os01g43910.1|13101.m04547|cDNA, LOC_Os05g50560.1|13105.m05425|cDNA
58	Tropane, piperidine and pyridine alkaloid biosynthesis	5 (0.38%)	64 (0.29%)	0.335315	0.688993	ko00960	LOC_Os11g25700.1|13111.m02453|cDNA, LOC_Os04g02620.1|13104.m00181|cDNA, LOC_Os02g41680.1|13102.m04603|cDNA, LOC_Os05g35290.1|13105.m03695|cDNA, LOC_Os01g70540.1|13101.m07667|cDNA
59	Ubiquinone and other terpenoid-quinone biosynthesis	7 (0.53%)	95 (0.43%)	0.339681	0.688993	ko00130	LOC_Os01g67540.1|13101.m07342|cDNA, LOC_Os01g50030.1|13101.m05207|cDNA, LOC_Os02g08100.1|13102.m00932|cDNA, LOC_Os03g19250.1|13103.m02300|cDNA, LOC_Os06g23684.1|13106.m02544|cDNA, LOC_Os01g55590.1|13101.m05865|cDNA, LOC_Os02g47310.1|13102.m05324|cDNA
60	Arginine and proline metabolism	10 (0.75%)	143 (0.64%)	0.350202	0.688993	ko00330	LOC_Os04g52440.1|13104.m05376|cDNA, LOC_Os02g55420.1|13102.m06354|cDNA, LOC_Os02g47590.1|13102.m05363|cDNA, LOC_Os02g55140.1|13102.m06319|cDNA, LOC_Os02g46520.1|13102.m05224|cDNA, LOC_Os03g42110.1|13103.m04531|cDNA, LOC_Os01g71990.1|13101.m07843|cDNA, LOC_Os03g44150.1|13103.m04748|cDNA, LOC_Os05g45960.1|13105.m04892|cDNA, LOC_Os01g40860.1|13101.m04187|cDNA
61	Betalain biosynthesis	1 (0.08%)	7 (0.03%)	0.350238	0.688993	ko00965	LOC_Os07g25590.1|13107.m02531|cDNA
62	Other glycan degradation	4 (0.3%)	51 (0.23%)	0.363331	0.697668	ko00511	LOC_Os01g39830.1|13101.m04075|cDNA, LOC_Os11g32369.1|13111.m03155|cDNA, LOC_Os06g37560.1|13106.m03889|cDNA, LOC_Os12g24170.1|13112.m02458|cDNA
63	Oxidative phosphorylation	19 (1.43%)	289 (1.3%)	0.366275	0.697668	ko00190	LOC_Os11g06340.2|13111.m09201|cDNA, LOC_Os02g20980.2|13102.m02352|cDNA, LOC_Os05g31290.1|13105.m03211|cDNA, LOC_Os07g04240.1|13107.m00363|cDNA, LOC_Os08g02640.1|13108.m00204|cDNA, LOC_Os01g42430.1|13101.m04356|cDNA, LOC_Os01g46980.1|13101.m04835|cDNA, LOC_Os02g33490.1|13102.m03631|cDNA, LOC_Os11g06890.1|13111.m00699|cDNA, LOC_Os03g52670.1|13103.m05739|cDNA, LOC_Os03g17070.1|13103.m02041|cDNA, LOC…
64	Protein export	7 (0.53%)	100 (0.45%)	0.389079	0.720298	ko03060	LOC_Os02g08180.1|13102.m00943|cDNA, LOC_Os06g44374.1|13106.m04664|cDNA, LOC_Os06g14550.1|13106.m01616|cDNA, LOC_Os01g56600.1|13101.m05996|cDNA, LOC_Os04g01240.1|13104.m00028|cDNA, LOC_Os03g11440.1|13103.m01291|cDNA, LOC_Os02g02410.1|13102.m00179|cDNA
65	Basal transcription factors	8 (0.6%)	116 (0.52%)	0.390161	0.720298	ko03022	LOC_Os08g25060.1|13108.m02571|cDNA, LOC_Os01g62820.3|13101.m06737|cDNA, LOC_Os04g34080.1|13104.m03305|cDNA, LOC_Os01g32750.1|13101.m03302|cDNA, LOC_Os03g19340.1|13103.m02314|cDNA, LOC_Os05g22670.1|13105.m02295|cDNA, LOC_Os04g58330.1|13104.m06123|cDNA, LOC_Os09g24440.1|13109.m02320|cDNA
66	Isoquinoline alkaloid biosynthesis	3 (0.23%)	38 (0.17%)	0.398101	0.723819	ko00950	LOC_Os07g25590.1|13107.m02531|cDNA, LOC_Os06g23684.1|13106.m02544|cDNA, LOC_Os02g55420.1|13102.m06354|cDNA
67	Monoterpenoid biosynthesis	3 (0.23%)	39 (0.18%)	0.414432	0.737227	ko00902	LOC_Os02g02930.1|13102.m00253|cDNA, LOC_Os08g07080.1|13108.m00725|cDNA, LOC_Os10g34790.1|13110.m03107|cDNA
68	Citrate cycle (TCA cycle)	8 (0.6%)	119 (0.53%)	0.417762	0.737227	ko00020	LOC_Os07g49520.1|13107.m05330|cDNA, LOC_Os07g04240.1|13107.m00363|cDNA, LOC_Os08g02640.1|13108.m00204|cDNA, LOC_Os09g24320.1|13109.m02308|cDNA, LOC_Os03g04410.1|13103.m00449|cDNA, LOC_Os01g46070.1|13101.m04729|cDNA, LOC_Os01g46610.1|13101.m04792|cDNA, LOC_Os01g14580.1|13101.m01603|cDNA
69	Ascorbate and aldarate metabolism	10 (0.75%)	153 (0.69%)	0.431347	0.739452	ko00053	LOC_Os01g63180.1|13101.m06776|cDNA, LOC_Os06g37080.1|13106.m03838|cDNA, LOC_Os04g26920.3|13104.m11881|cDNA, LOC_Os04g26920.1|13104.m02547|cDNA, LOC_Os12g07820.1|13112.m00819|cDNA, LOC_Os08g41090.1|13108.m04406|cDNA, LOC_Os01g43090.1|13101.m04443|cDNA, LOC_Os08g44340.1|13108.m04809|cDNA, LOC_Os11g42220.1|13111.m04194|cDNA, LOC_Os01g40860.1|13101.m04187|cDNA
70	Nitrogen metabolism	10 (0.75%)	153 (0.69%)	0.431347	0.739452	ko00910	LOC_Os01g63180.1|13101.m06776|cDNA, LOC_Os06g37080.1|13106.m03838|cDNA, LOC_Os02g41680.1|13102.m04603|cDNA, LOC_Os05g48200.1|13105.m05116|cDNA, LOC_Os12g31830.1|13112.m03238|cDNA, LOC_Os02g33030.1|13102.m03575|cDNA, LOC_Os05g35290.1|13105.m03695|cDNA, LOC_Os11g42220.1|13111.m04194|cDNA, LOC_Os07g46460.1|13107.m04903|cDNA, LOC_Os02g42350.1|13102.m04689|cDNA
71	Ether lipid metabolism	4 (0.3%)	57 (0.26%)	0.445402	0.747349	ko00565	LOC_Os02g38440.1|13102.m04230|cDNA, LOC_Os03g61130.1|13103.m06718|cDNA, LOC_Os06g40190.1|13106.m04176|cDNA, LOC_Os03g15460.1|13103.m01810|cDNA
72	Glucosinolate biosynthesis	7 (0.53%)	106 (0.48%)	0.44841	0.747349	ko00966	LOC_Os09g08190.1|13109.m00677|cDNA, LOC_Os10g30560.1|13110.m02632|cDNA, LOC_Os01g49230.1|13101.m05118|cDNA, LOC_Os02g09510.1|13102.m01043|cDNA, LOC_Os11g04860.1|13111.m00448|cDNA, LOC_Os04g08836.1|13104.m00816|cDNA, LOC_Os01g12770.1|13101.m01391|cDNA
73	Aminoacyl-tRNA biosynthesis	9 (0.68%)	140 (0.63%)	0.459463	0.755282	ko00970	LOC_Os10g06710.1|13110.m00594|cDNA, LOC_Os01g39060.1|13101.m03986|cDNA, LOC_Os09g21110.1|13109.m02015|cDNA, LOC_Os08g19850.1|13108.m02069|cDNA, LOC_Os04g02780.1|13104.m00194|cDNA, LOC_Os02g51820.1|13102.m05898|cDNA, LOC_Os10g22380.1|13110.m01876|cDNA, LOC_Os08g05490.1|13108.m00537|cDNA, LOC_Os06g01400.1|13106.m00042|cDNA
74	Diterpenoid biosynthesis	8 (0.6%)	127 (0.57%)	0.490655	0.760498	ko00904	LOC_Os02g02930.1|13102.m00253|cDNA, LOC_Os08g07080.1|13108.m00725|cDNA, LOC_Os01g08220.1|13101.m00854|cDNA, LOC_Os02g17780.1|13102.m01986|cDNA, LOC_Os02g36264.1|13102.m03949|cDNA, LOC_Os04g52210.1|13104.m05347|cDNA, LOC_Os10g34790.1|13110.m03107|cDNA, LOC_Os02g36210.1|13102.m03943|cDNA
75	Glycosaminoglycan degradation	3 (0.23%)	44 (0.2%)	0.493531	0.760498	ko00531	LOC_Os01g39830.1|13101.m04075|cDNA, LOC_Os06g37560.1|13106.m03889|cDNA, LOC_Os12g24170.1|13112.m02458|cDNA
76	Purine metabolism	23 (1.73%)	378 (1.7%)	0.494228	0.760498	ko00230	LOC_Os08g07740.1|13108.m00795|cDNA, LOC_Os07g18162.1|13107.m01904|cDNA, LOC_Os01g52530.1|13101.m05499|cDNA, LOC_Os02g08270.1|13102.m00953|cDNA, LOC_Os02g03540.1|13102.m00339|cDNA, LOC_Os04g16830.1|13104.m01524|cDNA, LOC_Os12g37370.1|13112.m03837|cDNA, LOC_Os12g34854.1|13112.m03557|cDNA, LOC_Os10g35290.1|13110.m03163|cDNA, LOC_Os05g13770.1|13105.m01443|cDNA, LOC_Os05g01440.1|13105.m00070|cDNA, LOC…
77	Porphyrin and chlorophyll metabolism	6 (0.45%)	95 (0.43%)	0.504367	0.760498	ko00860	LOC_Os03g08730.1|13103.m01010|cDNA, LOC_Os03g27770.1|13103.m03247|cDNA, LOC_Os01g17170.1|13101.m01925|cDNA, LOC_Os06g40080.1|13106.m04166|cDNA, LOC_Os10g28370.1|13110.m02412|cDNA, LOC_Os10g22380.1|13110.m01876|cDNA
78	Butanoate metabolism	10 (0.75%)	163 (0.73%)	0.51179	0.760498	ko00650	LOC_Os04g37490.1|13104.m03581|cDNA, LOC_Os03g02710.1|13103.m00242|cDNA, LOC_Os07g48920.1|13107.m05253|cDNA, LOC_Os03g13390.2|13103.m01551|cDNA, LOC_Os01g58380.1|13101.m06196|cDNA, LOC_Os10g02480.1|13110.m00151|cDNA, LOC_Os10g02380.1|13110.m00142|cDNA, LOC_Os01g54860.1|13101.m05766|cDNA, LOC_Os08g43180.1|13108.m04674|cDNA, LOC_Os01g40860.1|13101.m04187|cDNA
79	Phenylalanine, tyrosine and tryptophan biosynthesis	6 (0.45%)	96 (0.43%)	0.514691	0.760498	ko00400	LOC_Os12g34874.2|13112.m08931|cDNA, LOC_Os02g47940.1|13102.m05411|cDNA, LOC_Os06g23684.1|13106.m02544|cDNA, LOC_Os02g55420.1|13102.m06354|cDNA, LOC_Os03g50880.1|13103.m05534|cDNA, LOC_Os08g04180.1|13108.m00391|cDNA
80	Valine, leucine and isoleucine degradation	8 (0.6%)	130 (0.58%)	0.517385	0.760498	ko00280	LOC_Os02g35500.1|13102.m03858|cDNA, LOC_Os03g02710.1|13103.m00242|cDNA, LOC_Os01g39270.1|13101.m04008|cDNA, LOC_Os01g53910.1|13101.m05656|cDNA, LOC_Os02g57260.1|13102.m06589|cDNA, LOC_Os01g54860.1|13101.m05766|cDNA, LOC_Os08g43180.1|13108.m04674|cDNA, LOC_Os01g40860.1|13101.m04187|cDNA
81	Base excision repair	8 (0.6%)	130 (0.58%)	0.517385	0.760498	ko03410	LOC_Os08g07740.1|13108.m00795|cDNA, LOC_Os10g02990.1|13110.m00208|cDNA, LOC_Os01g49180.1|13101.m05113|cDNA, LOC_Os01g47600.1|13101.m04922|cDNA, LOC_Os05g50290.1|13105.m05394|cDNA, LOC_Os02g44930.1|13102.m05035|cDNA, LOC_Os01g58680.1|13101.m06230|cDNA, LOC_Os06g44050.1|13106.m04623|cDNA
82	Carbon fixation in photosynthetic organisms	10 (0.75%)	164 (0.74%)	0.519673	0.760498	ko00710	LOC_Os05g33380.1|13105.m03450|cDNA, LOC_Os08g02700.1|13108.m00214|cDNA, LOC_Os07g42600.1|13107.m04452|cDNA, LOC_Os12g07210.1|13112.m00752|cDNA, LOC_Os02g55420.1|13102.m06354|cDNA, LOC_Os01g46070.1|13101.m04729|cDNA, LOC_Os10g25130.1|13110.m02113|cDNA, LOC_Os10g42100.1|13110.m03950|cDNA, LOC_Os02g47020.1|13102.m05289|cDNA, LOC_Os04g58110.1|13104.m06095|cDNA
83	Valine, leucine and isoleucine biosynthesis	5 (0.38%)	84 (0.38%)	0.568306	0.821647	ko00290	LOC_Os10g30970.1|13110.m02681|cDNA, LOC_Os09g21110.1|13109.m02015|cDNA, LOC_Os05g49800.1|13105.m05333|cDNA, LOC_Os01g46380.1|13101.m04765|cDNA, LOC_Os02g43830.1|13102.m04868|cDNA
84	Benzoxazinoid biosynthesis	8 (0.6%)	137 (0.61%)	0.577679	0.825255	ko00402	LOC_Os01g36294.1|13101.m03674|cDNA, LOC_Os04g25490.1|13104.m02394|cDNA, LOC_Os12g25490.1|13112.m02583|cDNA, LOC_Os02g51900.1|13102.m05909|cDNA, LOC_Os07g27970.1|13107.m02796|cDNA, LOC_Os07g30620.1|13107.m03085|cDNA, LOC_Os10g02880.1|13110.m00196|cDNA, LOC_Os04g37820.1|13104.m03621|cDNA
85	C5-Branched dibasic acid metabolism	1 (0.08%)	15 (0.07%)	0.603097	0.851431	ko00660	LOC_Os02g43830.1|13102.m04868|cDNA
86	Plant-pathogen interaction	158 (11.87%)	2693 (12.08%)	0.61065	0.85207	ko04626	LOC_Os07g43570.1|13107.m04578|cDNA, LOC_Os04g35700.1|13104.m03487|cDNA, LOC_Os11g47140.1|13111.m04672|cDNA, LOC_Os10g04730.1|13110.m00390|cDNA, LOC_Os01g71106.2|13101.m07744|cDNA, LOC_Os01g06730.1|13101.m00670|cDNA, LOC_Os06g05520.1|13106.m00537|cDNA, LOC_Os11g42040.1|13111.m04175|cDNA, LOC_Os09g29520.1|13109.m02928|cDNA, LOC_Os08g24770.1|13108.m02540|cDNA, LOC_Os04g22120.1|13104.m02050|cDNA, LOC…
87	RNA degradation	12 (0.9%)	212 (0.95%)	0.61799	0.852401	ko03018	LOC_Os01g05130.1|13101.m00486|cDNA, LOC_Os12g12664.2|13112.m01339|cDNA, LOC_Os02g30624.2|13102.m03346|cDNA, LOC_Os03g03710.1|13103.m00367|cDNA, LOC_Os03g02260.1|13103.m00178|cDNA, LOC_Os04g31950.1|13104.m03053|cDNA, LOC_Os03g57130.1|13103.m06260|cDNA, LOC_Os01g48210.1|13101.m04994|cDNA, LOC_Os12g21500.1|13112.m02179|cDNA, LOC_Os10g40050.1|13110.m03705|cDNA, LOC_Os11g43890.1|13111.m04376|cDNA, LOC…
88	Propanoate metabolism	6 (0.45%)	108 (0.48%)	0.630815	0.860202	ko00640	LOC_Os12g16290.1|13112.m01713|cDNA, LOC_Os06g27770.1|13106.m02857|cDNA, LOC_Os02g01510.1|13102.m00071|cDNA, LOC_Os01g54860.1|13101.m05766|cDNA, LOC_Os01g01660.1|13101.m00090|cDNA, LOC_Os01g40860.1|13101.m04187|cDNA
89	Caffeine metabolism	1 (0.08%)	18 (0.08%)	0.670096	0.89396	ko00232	LOC_Os07g18162.1|13107.m01904|cDNA
90	Cyanoamino acid metabolism	14 (1.05%)	258 (1.16%)	0.682795	0.89396	ko00460	LOC_Os04g25490.1|13104.m02394|cDNA, LOC_Os01g08440.1|13101.m00883|cDNA, LOC_Os05g18604.1|13105.m01962|cDNA, LOC_Os10g30560.1|13110.m02632|cDNA, LOC_Os02g51900.1|13102.m05909|cDNA, LOC_Os12g31830.1|13112.m03238|cDNA, LOC_Os07g30620.1|13107.m03085|cDNA, LOC_Os02g09510.1|13102.m01043|cDNA, LOC_Os04g37820.1|13104.m03621|cDNA, LOC_Os04g39900.1|13104.m03872|cDNA, LOC_Os11g04860.1|13111.m00448|cDNA, LOC…
91	Nicotinate and nicotinamide metabolism	2 (0.15%)	39 (0.18%)	0.685369	0.89396	ko00760	LOC_Os11g08670.1|13111.m00913|cDNA, LOC_Os08g44370.1|13108.m04812|cDNA
92	Riboflavin metabolism	2 (0.15%)	39 (0.18%)	0.685369	0.89396	ko00740	LOC_Os03g13550.1|13103.m01572|cDNA, LOC_Os08g37940.1|13108.m04009|cDNA
93	Alanine, aspartate and glutamate metabolism	7 (0.53%)	136 (0.61%)	0.709905	0.916006	ko00250	LOC_Os05g48200.1|13105.m05116|cDNA, LOC_Os07g48920.1|13107.m05253|cDNA, LOC_Os07g42600.1|13107.m04452|cDNA, LOC_Os02g55420.1|13102.m06354|cDNA, LOC_Os10g25130.1|13110.m02113|cDNA, LOC_Os01g65260.1|13101.m07047|cDNA, LOC_Os05g45960.1|13105.m04892|cDNA
94	Homologous recombination	9 (0.68%)	174 (0.78%)	0.718195	0.916845	ko03440	LOC_Os02g58220.1|13102.m06743|cDNA, LOC_Os08g41070.1|13108.m04404|cDNA, LOC_Os05g48855.1|13105.m10302|cDNA, LOC_Os06g01370.1|13106.m00040|cDNA, LOC_Os11g19720.1|13111.m01997|cDNA, LOC_Os05g15520.1|13105.m01636|cDNA, LOC_Os02g48010.1|13102.m05420|cDNA, LOC_Os02g53680.1|13102.m06133|cDNA, LOC_Os07g44770.1|13107.m04713|cDNA
95	Pantothenate and CoA biosynthesis	3 (0.23%)	64 (0.29%)	0.744064	0.937587	ko00770	LOC_Os10g30970.1|13110.m02681|cDNA, LOC_Os05g49800.1|13105.m05333|cDNA, LOC_Os01g46380.1|13101.m04765|cDNA
96	Phenylpropanoid biosynthesis	42 (3.16%)	769 (3.45%)	0.75007	0.937587	ko00940	LOC_Os01g67540.1|13101.m07342|cDNA, LOC_Os04g25490.1|13104.m02394|cDNA, LOC_Os01g08440.1|13101.m00883|cDNA, LOC_Os08g39640.1|13108.m04232|cDNA, LOC_Os06g48560.1|13106.m05163|cDNA, LOC_Os07g48020.1|13107.m05130|cDNA, LOC_Os07g02440.1|13107.m00168|cDNA, LOC_Os05g19910.1|13105.m02102|cDNA, LOC_Os12g25490.1|13112.m02583|cDNA, LOC_Os02g41680.1|13102.m04603|cDNA, LOC_Os10g30560.1|13110.m02632|cDNA, LOC…
97	Folate biosynthesis	1 (0.08%)	24 (0.11%)	0.772091	0.955164	ko00790	LOC_Os04g25400.2|13104.m02385|cDNA
98	Phenylalanine metabolism	12 (0.9%)	243 (1.09%)	0.790425	0.960258	ko00360	LOC_Os07g48020.1|13107.m05130|cDNA, LOC_Os07g02440.1|13107.m00168|cDNA, LOC_Os07g25590.1|13107.m02531|cDNA, LOC_Os02g41680.1|13102.m04603|cDNA, LOC_Os02g47940.1|13102.m05411|cDNA, LOC_Os06g23684.1|13106.m02544|cDNA, LOC_Os02g55420.1|13102.m06354|cDNA, LOC_Os05g35290.1|13105.m03695|cDNA, LOC_Os05g25640.1|13105.m02628|cDNA, LOC_Os06g48600.1|13106.m05168|cDNA, LOC_Os12g08920.1|13112.m00947|cDNA, LOC…
99	Amino sugar and nucleotide sugar metabolism	13 (0.98%)	262 (1.18%)	0.792213	0.960258	ko00520	LOC_Os06g28194.1|13106.m02906|cDNA, LOC_Os05g09500.1|13105.m01060|cDNA, LOC_Os04g51880.5|13104.m05305|cDNA, LOC_Os01g63220.3|13101.m15094|cDNA, LOC_Os02g39330.1|13102.m04347|cDNA, LOC_Os02g04840.1|13102.m00516|cDNA, LOC_Os05g15770.1|13105.m01662|cDNA, LOC_Os01g71320.1|13101.m07768|cDNA, LOC_Os06g44270.1|13106.m04652|cDNA, LOC_Os06g12600.1|13106.m01380|cDNA, LOC_Os01g47070.1|13101.m04845|cDNA, LOC…
100	Pyruvate metabolism	9 (0.68%)	190 (0.85%)	0.806859	0.960641	ko00620	LOC_Os09g24320.1|13109.m02308|cDNA, LOC_Os02g01510.1|13102.m00071|cDNA, LOC_Os05g22970.1|13105.m02327|cDNA, LOC_Os01g46070.1|13101.m04729|cDNA, LOC_Os05g14194.1|13105.m01492|cDNA, LOC_Os10g42100.1|13110.m03950|cDNA, LOC_Os02g01150.1|13102.m00022|cDNA, LOC_Os01g40860.1|13101.m04187|cDNA, LOC_Os04g58110.1|13104.m06095|cDNA
101	Selenocompound metabolism	4 (0.3%)	94 (0.42%)	0.820087	0.960641	ko00450	LOC_Os07g23169.2|13107.m02276|cDNA, LOC_Os10g37340.1|13110.m03387|cDNA, LOC_Os06g05700.1|13106.m00564|cDNA, LOC_Os06g36840.1|13106.m03813|cDNA
102	Regulation of autophagy	5 (0.38%)	115 (0.52%)	0.823832	0.960641	ko04140	LOC_Os04g58990.1|13104.m06214|cDNA, LOC_Os03g15290.1|13103.m01791|cDNA, LOC_Os08g34240.1|13108.m03582|cDNA, LOC_Os01g10890.1|13101.m01175|cDNA, LOC_Os11g02240.1|13111.m00146|cDNA
103	Photosynthesis	8 (0.6%)	176 (0.79%)	0.831674	0.960641	ko00195	LOC_Os07g05365.1|13107.m00489|cDNA, LOC_Os06g01210.1|13106.m00020|cDNA, LOC_Os03g52670.1|13103.m05739|cDNA, LOC_Os03g17070.1|13103.m02041|cDNA, LOC_Os02g51470.3|13102.m05856|cDNA, LOC_Os04g59440.1|13104.m06263|cDNA, LOC_Os01g71190.1|13101.m07752|cDNA, LOC_Os02g51470.1|13102.m05854|cDNA
104	One carbon pool by folate	1 (0.08%)	29 (0.13%)	0.832555	0.960641	ko00670	LOC_Os07g39070.1|13107.m04045|cDNA
105	Sulfur metabolism	3 (0.23%)	78 (0.35%)	0.852279	0.974033	ko00920	LOC_Os06g23800.2|13106.m02559|cDNA, LOC_Os06g05700.1|13106.m00564|cDNA, LOC_Os06g36840.1|13106.m03813|cDNA
106	Brassinosteroid biosynthesis	1 (0.08%)	33 (0.15%)	0.869161	0.983956	ko00905	LOC_Os05g01120.1|13105.m00026|cDNA
107	Circadian rhythm - plant	16 (1.2%)	344 (1.54%)	0.879256	0.986081	ko04712	LOC_Os11g26150.1|13111.m02499|cDNA, LOC_Os04g52770.1|13104.m05421|cDNA, LOC_Os07g02350.1|13107.m00159|cDNA, LOC_Os02g08150.1|13102.m00940|cDNA, LOC_Os02g55320.1|13102.m06341|cDNA, LOC_Os01g18290.1|13101.m01986|cDNA, LOC_Os02g39710.1|13102.m04404|cDNA, LOC_Os06g01670.1|13106.m00075|cDNA, LOC_Os03g17570.4|13103.m02102|cDNA, LOC_Os06g05060.1|13106.m00476|cDNA, LOC_Os03g12030.1|13103.m01366|cDNA, LOC…
108	Lysine degradation	4 (0.3%)	112 (0.5%)	0.907999	0.999709	ko00310	LOC_Os07g49520.1|13107.m05330|cDNA, LOC_Os12g12300.1|13112.m01297|cDNA, LOC_Os01g54860.1|13101.m05766|cDNA, LOC_Os01g40860.1|13101.m04187|cDNA
109	SNARE interactions in vesicular transport	3 (0.23%)	93 (0.42%)	0.921741	0.999709	ko04130	LOC_Os03g58840.1|13103.m06462|cDNA, LOC_Os01g08400.1|13101.m00877|cDNA, LOC_Os07g38990.1|13107.m04036|cDNA
110	Thiamine metabolism	1 (0.08%)	44 (0.2%)	0.933623	0.999709	ko00730	LOC_Os03g26080.1|13103.m03068|cDNA
111	Cysteine and methionine metabolism	15 (1.13%)	353 (1.58%)	0.938064	0.999709	ko00270	LOC_Os04g49210.1|13104.m05023|cDNA, LOC_Os12g42876.1|13112.m22136|cDNA, LOC_Os06g02220.1|13106.m00141|cDNA, LOC_Os03g63330.1|13103.m07019|cDNA, LOC_Os10g37340.1|13110.m03387|cDNA, LOC_Os09g12290.1|13109.m01110|cDNA, LOC_Os02g01510.1|13102.m00071|cDNA, LOC_Os06g23684.1|13106.m02544|cDNA, LOC_Os02g55420.1|13102.m06354|cDNA, LOC_Os06g05700.1|13106.m00564|cDNA, LOC_Os11g29370.1|13111.m02833|cDNA, LOC…
112	Glyoxylate and dicarboxylate metabolism	3 (0.23%)	99 (0.44%)	0.939956	0.999709	ko00630	LOC_Os03g04410.1|13103.m00449|cDNA, LOC_Os01g46070.1|13101.m04729|cDNA, LOC_Os02g01150.1|13102.m00022|cDNA
113	Pyrimidine metabolism	13 (0.98%)	315 (1.41%)	0.941392	0.999709	ko00240	LOC_Os08g07740.1|13108.m00795|cDNA, LOC_Os04g16830.1|13104.m01524|cDNA, LOC_Os12g37370.1|13112.m03837|cDNA, LOC_Os12g34854.1|13112.m03557|cDNA, LOC_Os10g35290.1|13110.m03163|cDNA, LOC_Os11g16370.1|13111.m01648|cDNA, LOC_Os02g48290.1|13102.m05454|cDNA, LOC_Os05g13770.1|13105.m01443|cDNA, LOC_Os07g42395.2|13107.m10034|cDNA, LOC_Os05g33240.1|13105.m03433|cDNA, LOC_Os02g05880.1|13102.m00649|cDNA, LOC…
114	Indole alkaloid biosynthesis	1 (0.08%)	53 (0.24%)	0.961914	1	ko00901	LOC_Os07g25590.1|13107.m02531|cDNA
115	beta-Alanine metabolism	2 (0.15%)	91 (0.41%)	0.975231	1	ko00410	LOC_Os01g54860.1|13101.m05766|cDNA, LOC_Os01g40860.1|13101.m04187|cDNA
116	Ubiquitin mediated proteolysis	19 (1.43%)	480 (2.15%)	0.981131	1	ko04120	LOC_Os01g63900.1|13101.m06860|cDNA, LOC_Os12g40300.1|13112.m04188|cDNA, LOC_Os10g40490.1|13110.m03751|cDNA, LOC_Os11g30410.1|13111.m02943|cDNA, LOC_Os04g40830.1|13104.m03988|cDNA, LOC_Os01g52640.3|13101.m05510|cDNA, LOC_Os10g25680.1|13110.m02170|cDNA, LOC_Os08g07400.1|13108.m00759|cDNA, LOC_Os01g04870.1|13101.m00452|cDNA, LOC_Os05g48380.1|13105.m05145|cDNA, LOC_Os01g72320.1|13101.m07878|cDNA, LOC…
117	Methane metabolism	5 (0.38%)	221 (0.99%)	0.99746	1	ko00680	LOC_Os02g02400.2|13102.m00178|cDNA, LOC_Os07g48020.1|13107.m05130|cDNA, LOC_Os07g02440.1|13107.m00168|cDNA, LOC_Os12g08920.1|13112.m00947|cDNA, LOC_Os02g14160.1|13102.m01578|cDNA
118	Starch and sucrose metabolism	20 (1.5%)	631 (2.83%)	0.999616	1	ko00500	LOC_Os01g71670.1|13101.m07810|cDNA, LOC_Os07g35880.1|13107.m03679|cDNA, LOC_Os05g09500.1|13105.m01060|cDNA, LOC_Os02g10660.1|13102.m01189|cDNA, LOC_Os10g22520.1|13110.m01889|cDNA, LOC_Os01g63220.3|13101.m15094|cDNA, LOC_Os07g35510.1|13107.m03634|cDNA, LOC_Os08g12800.1|13108.m01366|cDNA, LOC_Os01g71320.1|13101.m07768|cDNA, LOC_Os01g53000.1|13101.m05551|cDNA, LOC_Os04g39900.1|13104.m03872|cDNA, LOC…
119	Pentose and glucuronate interconversions	1 (0.08%)	159 (0.71%)	0.999946	1	ko00040	LOC_Os07g44660.1|13107.m04702|cDNA
120	Proteasome	8 (0.6%)	831 (3.73%)	1	1	ko03050	LOC_Os04g51910.1|13104.m05310|cDNA, LOC_Os05g41180.1|13105.m04367|cDNA, LOC_Os11g47970.1|13111.m23059|cDNA, LOC_Os06g40560.1|13106.m04218|cDNA, LOC_Os07g36420.1|13107.m03741|cDNA, LOC_Os06g07630.1|13106.m00795|cDNA, LOC_Os06g19730.1|13106.m02108|cDNA, LOC_Os02g05340.1|13102.m00581|cDNA

## Sheet: S5
Supplemental Table S5. Primers used in qRT-PCR analysis of ten differentially expressed genes.
Genes	Primer 5'-3'
LOC_Os10g30970	F: AGGGATCCAATTGCTGAGAG
	R: CCCTCCACAGCTTCCACTAT
LOC_Os11g39190	F: GCGAGATGAGTGTTCCTTCA
	R: CTCTCTGCCTTCTCCTCACC
LOC_Os09g36420	F: AGAGCTGAGGGACAAGGAAA
	R: CTTCAGCATCGACTTCCTCA
LOC_Os09g19229	F: TAGTCACTGGTGAGCTTCCG
	R: CAGCAAAGCGATTTCTACCA
LOC_Os09g30410	F: AATGCACATTGCACAAACCT
	R: CCAACAAGCTCAGAATCAGG
LOC_Os12g01390	F: ACATGGTGGACTTTGCATTC
	R: GCAATTGGGCATACATGTTC
LOC_Os09g26560	F: TGGACAATGCCCTCAAGATA
	R: CGCTTCAGCTCAAATGATGT
LOC_Os10g41838	F: TCAATGGTGGCTACCTGTTC
	R: GACGACGACATTGTCCAGAT
LOC_Os11g39320	F: CAGGGCTCATTGCTAGTGAA
	R: CAGTAACGAACCCTTCAGCA
LOC_Os08g20500	F: ACGGACTGCCAAGAGCTAAC
	R: AAGGTGCTCGATACAAGCTG
